# Supplementary material for: Taxonomic revision of the genus Xenopholis Peters, 1869 (Serpentes: Dipsadidae): Integrating morphology with ecological niche
Source: PLoS One. 2020 Dec 11;15(12):e0243210. doi: 10.1371/journal.pone.0243210 (PMC7732082; doi:10.1371/journal.pone.0243210)
Supplement: S1 Data — (XLSX) [file pone.0243210.s007.xlsx]

## Sheet: Data
identification	Acronyms	Number	Country	State	Locality	Dorsal I	Dorsal II	Dorsal III	Number of ventral	Subcaldas	Anal scale	Subcaudal	first temporal Right	second temporal Right	third temporal Right	first temporal left	second temporal left	third temporal left	Supralabial right	Supralabial left	Larger supralabial	Geniais	Infralabial Right	Infralabial left	I supralabial-eye Right	II supralabial-eye Right	I supralabial-eye Right	II 1supralabial-eye left	Loreal scale	Preocular Right	Preocular Right	Posocular Right	Posocular Left	Infralab 1º ment.	Infralab 1º ment.	Infralab 1º ment.	Infralab 1º ment.	Infralab 2º ment.	Infralab 2º ment.	Prefrontal	Keel presence	Apical pit	eye	SVL	CL	TL	Distance nostril	Eye circumference	Distance nostril-eye
Xenopholis undulatus	FUNED	2180	Brasil	MG		19	19	17	184	48	entire	divided	1	2	3	1	2	3	8	8	6	4	9	9	4	5	4	5	long	1	1	2	2	1	2	3	4	4	5	2	No	No	circular	330mm	69mm	399mm	2,53mm	1,30mm	2,40mm
Xenopholis undulatus	FUNED	1948	Brasil	MG	Uberlândia	19	19	17	182	36	entire	divided	1	2	3	1	2	3	8	8	6	4	9	9	4	5	4	5	long	1	1	2	1	1	2	3	4	4	5	2	No	No	circular	340mm	54mm	394mm	2,45mm	1,50mm	1,96mm
Xenopholis undulatus	FUNED	1136	Brasil	MG	Nova Ponte	19	19	17	176	37	entire	divided	1	2	3	1	2	3	8	8	6	4	9	9	4	5	4	5	square	1	1	2	2	1	2	3	4	4	5	2	No	No	circular	330mm	54mm	389mm	2,75mm	1,33mm	2.30mm
Xenopholis undulatus	FUNED	3312	Brasil	MG		19	19	17	188	39	entire	divided	1	2	3	1	2	3	8	8	6	4	9	9	4	5	4	5	long	1	1	2	1	1	2	3	4	4	5	2	No	No	circular	295mm	46mm	341mm	1,83mm	1,45mm	2,60mm
Xenopholis scalaris	FUNED	1989	Brasil	PA	Canaã dos carajas	17	17	17	144	35	entire	divided	1	2	4	1	2	3	8	8	7	4	9	9	4	5	4	5	long	2	2	2	2	1	2	3	4	4	5	1	No	No	circular	235mm	45mm	280mm	2,10mm	1,15mm	2,30mm
Xenopholis undulatus	FUNED	585	Brasil	MG	Oliveira	19	19	17	187	37	entire	divided	1	2	3	1	2	3	8	8	7	4	9	9	4	5	4	5	square	1	1	2	2	1	2	3	4	4	5	2	No	No	circular	285mm	42mm	327mm	2,00mm	1,30mm	2,25mm
Xenopholis undulatus	FUNED	1180	Brasil	MG	Araguari	19	19	17	190	40	entire	divided	1	2	3	1	2	3	8	7	6	4	9	9	4	5	4	5	square	1	1	2	2	1	2	3	4	4	5	2	No	No	circular	310mm	49mm	359mm	2,45mm	1,30mm	3,60mm
Xenopholis undulatus	FUNED	3124	Brasil	MG	Serro	19	19	17	189	49	entire	divided	1	2	3	1	2	3	8	8	6	4	8	8	4	5	4	5	long	1	1	1	2	1	2	3	4	4	5	2	No	No	circular	175mm	35mm	210mm	1,50mm	1,25mm	1,60mm
Xenopholis undulatus	FUNED	1459	Brasil	MG	Lavras	19	19	17	184	38	entire	divided	1	2	2	1	2	2	8	8	6	4	9	9	4	5	4	5	square	1	1	2	2	1	2	3	4	4	5	2	No	No	circular	171mm	25mm	196mm	1,45mm	1,25mm	1,80mm
Xenopholis undulatus	FUNED	746	Brasil	MG	Nova Ponte	19	19	17	176	41	entire	divided	1	2	3	1	2	3	8	8	6	4	9	9	3	4	4	5	long	1	1	2	2	1	2	3	4	4	5	2	No	No	circular	215mm	35mm	250mm	2,00mm	1,35mm	2,45mm
Xenopholis undulatus	FUNED	194	Brasil	MG	Moeda	19	19	17	187	38	entire	divided	1	2	3	1	2	3	8	8	6	4	9	9	4	5	4	5	long	1	1	2	2	1	2	3	4	4	5	2	No	No	circular	160mm	22mm	182mm	1,25mm	1,30mm	2.10mm
Xenopholis scalaris	URCA	6211	Brasil	PE	RPPN Frei caneca, Jaqueira	17	17	17	143	30	entire	divided	1	2	3	1	2	3	8	8	7	4	9	9	4	5	4	5	square	2	1	2	2	1	2	3	4	4	5	1	No	No	circular	273mm	42mm	315mm	2,00mm	1,20mm	2,45mm
Xenopholis scalaris	URCA	6210	Brasil	PE	RPPN Frei caneca, Jaqueira	17	17	17	138	36	entire	divided	1	2	3	1	2	3	8	8	7	4	9	9	4	5	4	5	long	2	2	2	2	1	2	3	4	4	5	1	No	No	circular	237mm	57mm	294mm	2,16mm	1,25mm	2,22mm
Xenopholis scalaris	URCA	5099	Brasil	PE	RPPN Pedra D'antas, Lagoa dos gatos	17	17	17	140	34	entire	divided	1	2	3	1	2	3	8	8	7	4	9	9	4	5	4	5	square	2	2	2	2	1	2	3	4	4	5	1	No	No	circular	265mm	60mm	325mm	2,00mm	1,30mm	2,15mm
Xenopholis scalaris	URCA	3609	Brasil	PE	Reserva ecológica de Garjaú, cabo de santo agostinho	17	17	17	138	28	entire	divided	1	2	3	1	2	3	8	8	7	4	9	9	4	5	4	5	square	1	1	1	1	1	2	3	4	4	5	1	No	No	circular	110mm	15mm	125mm	1,45mm	1,15mm	1,15mm
Xenopholis undulatus	MPEG	16498	Brasil	PA	Marabá, carajas serra norte	19	19	17	196	48	entire	divided	1	2	3	1	2	3				4									1		2								No	No	circular	180mm	39mm	219mm		1,20mm
Xenopholis undulatus	MPEG	16557	Brasil	MA	Porto franco, fazenda perseverança	19	19	17	182	38	entire	divided	1	2	2	1	2	2	8	8	6	4	9	9	4	5	4	5	long	1	1	2	2	1	2	3	4	4	5	2	No	No	circular	290mm	45mm	335mm	2,30mm	1,50mm	2,33mm
Xenopholis undulatus	MPEG	20526	Brasil	MA	Urbano santos, fazenda santo amaro	19	19	17	180	38	entire	divided	1	2	3	1	2	3	8	8	7	4	8	8	4	5	4	5	square	1	1	1	1	1	2	3	4	4	5	2	No	No	circular	320mm	52mm	372mm	2,30mm	1.30mm	2,40mm
Xenopholis undulatus	MPEG	20527	Brasil	MA	Urbano santos, fazenda santo amaro	19	19	17	178	40	entire	divided	1	2	3	1	2	3	8	8	6	4	9	9	4	4	4	5	square	1	1	1	1	1	2	3	4	4	5	2	No	No	circular	310mm	54mm	364mm	2,24mm	1,50mm	2,22mm
Xenopholis scalaris	MPEG	26563	Brasil	PA	Marabá, vila união	17	17	17	154	32	entire	divided	1	2	3	1	2	3	8	8	7	4	9	9	4	5	4	5	high	1	1	2	2	1	2	3	4	4	5	1	No	No	circular	285mm	52mm	337mm	1,95mm	1,35mm	2,60mm
Xenopholis scalaris	MPEG	23163	Brasil	PA	Portel, Flona Caxiuanã	17	17	17	148	36	entire	divided	1	2	3	1	2	3	8	8	7	4	9	9	4	5	4	5	square	1	1	2	2	1	2	3	4	4	5	1	No	No	circular	265mm	62mm	327mm	1,72mm	1,25mm	2,45mm
Xenopholis scalaris	MPEG	19568	Brasil	RO	Guajará-mirim, Reserva Biológica Rio Ouro Preto	17	17	17	145	33	entire	divided	1	2	3	1	2	3	8	8	7	4	9	9	4	5	4	5	square	1	1	2	2	1	2	3	4	4	5	1	No	No	circular	285mm	48mm	333mm	1,77mm	1,35mm	2,35mm
Xenopholis scalaris	MPEG	16343	Brasil	AM	Carauari, Rio jurua	17	17	17	139	33	entire	divided	1	2	3	1	2	3	8	8	7	4	9	9	4	5	4	5	square	1	1	2	2	1	2	3	4	4	5	1	No	No	circular	230mm	48mm	278mm	1,65mm	1,20mm	2.33mm
Xenopholis scalaris	MPEG	20963	Brasil	AM	Manicoré, Fazenda passo Formoso, Região Rio Marmelos	17	17	17	142	33	entire	divided	1	2	3	1	2	3	8	8	7	4	9	9	4	5	4	5	square	1	1	2	2	1	2	3	4	4	5	1	No	No	circular	230mm	41mm	271mm	1,65mm	1,10mm	1,90mm
Xenopholis scalaris	MPEG	23761	Brasil	PA	Melgaço, Flona caxiuanã	17	17	17	140	31	entire	divided	1	2	3	1	2	3	8	8	7	4	9	9	4	5	4	5	square	1	1	2	2	1	2	3	4	4	5	1	No	No	circular	290mm	46mm	336mm	1,43mm	1,00mm	2,43mm
Xenopholis scalaris	MPEG	26718	Brasil	PA	Parauapebas, Flona carajás	17	17	17	137	34	entire	divided	1	2	3	1	2	3	8	8	7	4	9	9	4	5	4	5	long	1	1	2	2	1	2	3	4	4	5	1	No	No	circular	320mm			1,85mm	1,50mm	3,60mm
Xenopholis scalaris	MPEG	25747	Brasil	PA	Aveiro, Próximo à Brasília legal	17	17	17	151	35	entire	divided	1	2	3	1	2	3	8	8	7	4	9	9	4	5	4	5	long	1	2	2	2	1	2	3	4	4	5	3	No	No	circular	250mm	57mm	307mm	1,53mm	1,20mm	2,35mm
Xenopholis scalaris	MPEG	21464	Brasil	PA	Almeirim, Monte Dourado. Pacanari	17	17	17	144	30	entire	divided	1	2	3	1	2	3	8	8	7	4	9	9	4	5	4	5	square	1	2	2	2	1	2	3	4	4	5	1	No	No	circular	274mm	43mm	317mm	1,63mm	1,25mm	2,00mm
Xenopholis scalaris	MPEG	24607	Brasil	PA	Itaituba	17	17	17	135	35	entire	divided	1	2	3	1	2	3	8	8	7	4	8	9	4	5	4	5	square	1	1	2	2	1	2	3	4	4	5	1	No	No	circular	244mm	57mm	301mm	1,22mm	1,15mm	2,30mm
Xenopholis scalaris	MPEG	19677	Brasil	AP	Serra do Navio, Projeto amaparí	17	17	17	131	31	entire	divided	1	2	3	1	2	3	8	8	7	4	9	9	4	5	4	5	square	1	1	2	2	1	2	3	4	4	5	1	No	No	circular	197mm	48mm	245mm	1,47mm	1,22mm	2,53mm
Xenopholis scalaris	MPEG	25667	Brasil	RO	Porto velho, UHE Santo Antônio, margem esquerda do rio madeira	17	17	17	138	29	entire	divided	1	2	2	1	2	2	8	8	7	4	9	9	4	5	4	5	long	2	1	2	2	1	2	3	4	4	5	1	No	No	circular	260mm	47mm	307mm	1,75mm	1,15mm	2,30mm
Xenopholis scalaris	MPEG	25658	Brasil	RO	Porto velho, UHE Santo Antônio, margem esquerda do rio madeira	17	17	17	132	35	entire	divided	1	2	3	1	2	3	8	8	7	4	9	9	4	5	4	5	square	1	1	2	2	1	2	3	4	4	5	1	No	No	circular	254mm	60mm	314mm	2,33mm	1,30mm	2,54mm
Xenopholis scalaris	MPEG	25669	Brasil	RO	Porto velho, UHE Santo Antônio, margem esquerda do rio madeira	17	17	17	131	34	entire	divided	1	2	3	1	2	3	8	8	7	4	9	9	4	5	4	5	square	1	1	2	2	1	2	3	4	4	5	1	No	No	circular	242mm	56mm	298mm	1,60mm	1,15mm	2,40mm
Xenopholis scalaris	MPEG	25665	Brasil	RO	Porto velho, UHE Santo Antônio, margem esquerda do rio madeira	17	17	17	133	31	entire	divided	1	2	3	1	2	3	8	8	7	4	9	9	4	5	4	5	square	1	1	2	2	1	2	3	4	4	5	1	No	No	circular	220mm	57mm	279mm	1,50mm	1,20mm	2,10mm
Xenopholis scalaris	MPEG	25668	Brasil	RO	Porto velho, UHE Santo Antônio, margem esquerda do rio madeira	17	17	17	132	30	entire	divided	1	2	3	1	2	3	8	8	6	4	9	9	4	5	4	5	square	1	1	1	1	1	2	3	4	4		1	No	No	circular	225mm	42mm	267mm	1,55mm	0,90m	2,23mm
Xenopholis scalaris	MPEG	25663	Brasil	RO	Porto velho, UHE Santo Antônio, margem esquerda do rio madeira	17	17	17	140	32	entire	divided	1	2	3	1	2	3	8	8	7	4	9	9	4	5	4	5	square	1	1	2	2	1	2	3	4	4	5	1	No	No	circular	290mm	48mm	338mm	2,00mm	1,10mm	2,45mm
Xenopholis scalaris	MPEG	26095	Brasil	RO	UHE Jirau, Rio Madeira margem direita	17	17	17	143	31	entire	divided	1	2	3	1	2	3	8	8	7	4	9	9	4	5	4	5	square	1	1	2	2	1	2	3	4	4	5	1	No	No	circular	266mm	50mm	316mm	1,64mm	1,45mm	2,30mm
Xenopholis scalaris	MPEG	20341	Brasil	AM		17	17	17	147	31	entire	divided	1	2	3	1	2	3	8	8	7	4	9	9	4	5	4	5	square	1	1	2	2	1	2	3	4	4	5	1	No	No	circular	212mm	32mm	244mm	1,66mm	1,11mm	1,75mm
Xenopholis scalaris	MPEG	20344	Brasil	AM		17	17	17	144	29	entire	divided	1	2	3	1	2	3	8	8	7	4	9	9	4	5	4	5	square	1	1	1	1	1	2	3	4	4	5	1	No	No	circular	273mm	47mm	313mm	1,63mm	1,25mm	2,40mm
Xenopholis scalaris	MPEG	20342	Brasil	AM		17	17	17	143	30	entire	divided	1	2	3	1	2	3	8	8	7	4	9	9	4	5	4	5	square	1	1	2	2	1	2	3	4	4	5	1	No	No	circular	227mm	38mm	265mm	1,43mm	1,15mm	2,40mm
Xenopholis scalaris	MPEG	20343	Brasil	AM		17	17	17	134	33	entire	divided	1	2	3	1	2	3	8	8	7	4	9	9	4	5	4	5	square	1	1	2	2	1	2	3	4	4	5	1	No	No	circular	221mm	42mm	263mm	1,53mm	1,15mm	1,95mm
Xenopholis scalaris	MPEG	17565	Brasil	AM	Presidente Figueiredo, Balbina área de inundação da UHE, margem direito do rio uatumã	17	17	17	142	29	entire	divided	1	2	3	1	2	3	8	8	7	4	9	9	4	5	4	5	long	1	1	2	2	1	2	3	4	4	5	1	No	No	circular	310mm	56mm	366mm	1,98mm	1,33mm	2,88mm
Xenopholis scalaris	MPEG	5447	Brasil	PA	Capitão poço, paraquequara	17	17	17	130	37	entire	divided	1	2	2	1	2	2	8	8	7	4	9	9	4	5	4	5	square	1	1	2	2	1	2	3	4	4	5	1	No	No	circular	252mm	58mm	310mm	1,65mm	1,22mm	2,22mm
Xenopholis scalaris	MPEG	16794	Brasil	PA	Marabá, serra norte carajás, área do manganês azul	17	17	17	136	35	entire	divided	1	2	3	1	2	3	8	8	7	4	9	9	4	5	4	5	square	1	1	2	2	1	2	3	4	4	5	1	No	No	circular	144mm	32mm	166mm	1,22mm	1,15mm	1,40mm
Xenopholis scalaris	MPEG	22272	Brasil	AM	Coari, Porto urucu	17	17	17	140	26	entire	divided	1	2	3	1	2	3	8	8	7	4	9	9	4	5	4	5	square	1	1	2	2	1	2	3	4	4	5	1	No	No	circular	135mm	20mm	155mm	1,11mm	0,80mm	1,33mm
Xenopholis scalaris	MPEG	20455	Brasil	PA	Melgaço	17	17	17	139	31	entire	divided	1	2	3	1	2	3	8	8	7	4	9	9	4	5	4	5	square	1	1	2	2	1	2	3	4	4	5	1	No	No	circular	290mm	49mm	339mm	1,80mm	1,30mm	2,65mm
Xenopholis scalaris	MPEG	19993	Brasil	PA	Melgaço, Flona caxiuanã, rio curuá	17	17	17	140	30	entire	divided	1	2	3	1	2	3	8	8	7	4	9	9	4	5	4	5	square	1	1	2	2	1	2	3	4	4	5	1	No	No	circular	195mm	36mm	231mm	1,36mm	1,00mm	1,50mm
Xenopholis scalaris	MPEG	23215	Brasil	PA	Portel, Flona Caxiuanã, flona caxiuanã	17	17	17	131	33	entire	divided	1	2	3	1	2	3	8	8	7	4		9	4	5	4	5	long	1	1	1	2	1	2	3	4	4	5	1	No	No	circular	251mm	58mm	309mm	1,34mm	1,00mm	2,42mm
Xenopholis scalaris	MPEG	17401	Brasil	AM	Presidente Figueiredo, Balbina área de inundação da UHE, margem direito do rio uatumã	17	17	17	137	32	entire	divided	1	2	3	1	2	3	8	8	7	4	9	9	4	5	4	5	long	1	1	2	2	1	2	3	4	4	5	1	No	No	circular	285mm	55mm+x	340mm+x	1,79mm	1,30mm	2,55mm
Xenopholis scalaris	MPEG	17471	Brasil	AM	Presidente Figueiredo, Balbina área de inundação da UHE, margem direito do rio uatumã	17	17	17	137	30	entire	divided	1	2	3	1	2	3	8	8	7	4	9	9	4	5	4	5	long	1	1	2	2	1	2	3	4	4	5	1	No	No	circular	258mm	48mm	306mm	1,73mm	1,40mm	2,60mm
Xenopholis scalaris	MPEG	17445	Brasil	AM	Presidente Figueiredo, Balbina área de inundação da UHE, margem direito do rio uatumã	17	17	17	138	31	entire	divided	1	2	3	1	2	3	8	8	7	4	9	9	4	5	4	5	long	1	2	2	2	1	2	3	4	4	5	1	No	No	circular	210mm	48mm	258mm	1,42mm	1,00mm	1,90mm
Xenopholis scalaris	MPEG	24575	Brasil	PA	Itaituba, APA Tapajós, mina do tocantinzinho	17	17	17	131	37	entire	divided	1	2	3	1	2	3	8	8	7	4	9	9	4	5	4	5	square	1	1	2	2	1	2	3	4	4	5	1	No	No	circular	257mm	65mm	322mm	1,96mm	1,13mm	2,62mm
Xenopholis scalaris	MPEG	24576	Brasil	PA	Itaituba, APA Tapajós, mina do tocantinzinho	17	17	17	139	31	entire	divided	1	2	3	1	2	3	8	8	7	4	9	9	4	5	4	5	square	1	1	2	2	1	2	3	4	4	5	1	No	No	circular	202mm	41mm	243mm	1,27mm	1,10mm	2,20mm
Xenopholis scalaris	MPEG	24574	Brasil	PA	Itaituba, APA Tapajós, mina do tocantinzinho	17	17	17	133	36	entire	divided	1	2	3	1	2	3	8	8	7	4	9	9	4	5	4	5	square	1	1	2	2	1	2	3	4	4	5	1	No	No	circular	160mm	36mm	196mm	1,30mm	1,00mm	1,35mm
Xenopholis scalaris	MPEG	25264	Brasill	PA	Itaituba, Parna Amazônica	17	17	17	132	35	entire	divided	1	2	3	1	2	3	8	8	7	4	9	9	4	5	4	5	square	1	1	2	2	1	2	3	4	4	5	1	No	No	circular	227mm	56mm	283mm	1,45mm	1,15mm	2,44mm
Xenopholis scalaris	MPEG	25263	Brasill	PA	Itaituba, Parna Amazônica	17	17	17	137	34	entire	divided	1	2	3	1	2	3	8	8	7	4	9	9	4	5	4	5	square	1	1	2	2	1	2	3	4	4	5	1	No	No	circular	236mm	52mm	288mm	1,45mm	0,90mm	2,10mm
Xenopholis scalaris	MPEG	25261	Brasill	PA	Itaituba, Parna Amazônica	17	17	17	140	29	entire	divided	1	2	3	1	2	3	8	8	7	4	9	9	4	5	4	5	square	1	1	2	2	1	2	3	4	4	5	1	No	No	circular	198mm	33mm	211mm	1,15mm	1,15mm	2,00mm
Xenopholis scalaris	MPEG	24619	Brasill	PA	Itaituba, Parna Amazônica	17	17	17	132	31	entire	divided	1	2	3	1	2	3	8	8	7	4	9	9	4	5	4	5	square	1	1	2	2	1	2	3	4	4	5	1	No	No	circular	178mm	36mm	214mm	1,10mm	1,24mm	1,65mm
Xenopholis scalaris	MPEG	24614	Brasill	PA	Itaituba, Parna Amazônica	17	17	17	131	30	entire	divided	1	2	3	1	2	3	8	8	7	4	9	9	4	5	4	5	square	1	1	2	2	1	2	3	4	4	5	1	No	No	circular	108mm	22mm	130mm	1,20mm	0,90mm	1,50mm
Xenopholis scalaris	MPEG	23234	Brasil	PA	Parauapebas	17	17	17	136	31	entire	divided	1	2	3	1	2	3	8	8	7	4	9	9	4	5	4	5	square	1	1	2	2	1	2	3	4	4	5	1	No	No	circular	85mm	18mm	103mm	1,18mm	0,80mm	1,20mm
Xenopholis scalaris	MPEG	19069	Brasil	PA	Santarém	17	17	17	132	30	entire	divided	1	2	3	1	2	3	8	8	7	4	9	9	4	5	4	5	square	1	1	2	2	1	2	3	4	4	5	1	No	No	circular	110mm	23mm	134mm	1,00mm	0,90mm	0,90mm
Xenopholis scalaris	MPEG	23826	Brasil	AM	Maués, São Tomé.Igarapé Tabacal, Rio paraconi	17	17	17	132	32	entire	divided	1	2	2	1	2	2	8	8	7	4	9	9	4	5	4	5	square	1	1	1	1	1	2	3	4	4	5	1	No	No	circular	266mm	56mm	322mm	1,64mm	1,33mm	2,80mm
Xenopholis scalaris	MPEG	23833	Brasil	AM	Maués, Rio paraconi	17	17	17	138	34	entire	divided	1	2	3	1	2	3	8	8	7	4	9	9	4	5	4	5	long	1	1	2	2	1	2	3	4	4	5	1	No	No	circular	261mm	56mm	317mm	2,00mm	1,12mm	2,30mm
Xenopholis scalaris	MPEG	23985	Brasil	RO	Porto velho, UHE jirau. Jaci-Paraná	17	17	17	130	37	entire	divided	1	2	3	1	2	3	8	8	7	4	8	9	4	5	4	5	square	1	1	2	2	1	2	3	4	4	5	1	No	No	circular	213mm	48mm	261mm	1,65mm	1,35mm	1,70mm
Xenopholis scalaris	MPEG	20370	Brasil	RO	Guajará-mirim, Parque estadual Guajará Mirim	17	17	17	149	32	entire	divided	1	2	3	1	2	3	8	8	7	4	9	9	4	5	4	5	square	1	1	3	2	1	2	3	4	4	5	1	No	No	circular	257mm	42mm	299mm	1,83mm	1,13mm	1,95mm
Xenopholis scalaris	MPEG	20371	Brasil	RO	Guajará-mirim, Parque estadual Guajará Mirim	17	17	17	136	29	entire	divided	1	2	2	1	2	2	8	8	7	4	9	9	4	5	4	5	long	1	1	2	2	1	2	3	4	4	5	1	No	No	circular	230mm	44mm	274mm	1,57mm	1,15mm	2,10mm
Xenopholis scalaris	MPEG	17935	Brasil	RO	Porto velho, Margem do rio Jamarí, UHE Samuel	17	17	17	138	30	entire	divided	1	2	3	1	2	3	8	8	7	4	9	9	4	5	4	5	square	1	1	2	2	1	2	3	4	4	5	1	No	No	circular	298mm	56mm	354mm	1,83mm	1,14mm	2,45mm
Xenopholis scalaris	MPEG	17963	Brasil	RO	Porto velho, Margem do rio Jamarí, UHE Samuel	17	17	17	137	30	entire	divided	1	2	3	1	2	3	8	8	7	4	9	9	4	5	4	5	square	1	1	2	2	1	2	3	4	4	5	1	No	No	circular	155mm	32mm	187mm	1,60mm	1,00mm	1,50mm
Xenopholis scalaris	MPEG	17815	Brasil	RO	Porto velho, Margem do rio Jamarí, UHE Samuel	17	17	17	136	31	entire	divided	1	2	2	1	2	2	8	8	7	4	9	9	4	5	4	5	square	1	1	2	2	1	2	3	4	4	5	1	No	No	circular	164mm	47mm	211mm	1,33mm	1,00mm	1,50mm
Xenopholis scalaris	MPEG	18143	Brasil	RO	Porto velho, Margem esquerda do rio Jamarí, UHE Samuel	17	17	17	137	32	entire	divided	1	2	3	1	2	3	8	8	7	4	9	9	4	5	4	5	square	1	1	2	2	1	2	3	4	4	5	1	No	No	circular	220mm	44mm	264mm	1,36mm	1,25mm	2,60mm
Xenopholis scalaris	MPEG	23722	Brasil	PA	Almeirim, Rebio Maicuru	17	17	17	133	32	entire	divided	1	2	3	1	2	3	8	8	7	4	9	9	4	5	4	5	square	1	1	2	2	1	2	3	4	4	5	1	No	No	circular	265mm	50mm	315mm	2,00mm	1,15mm	2,50mm
Xenopholis scalaris	MPEG	22723	Brasil	PA	Portel, Fazenda Riacho Monte Verde	17	17	17	133	34	entire	divided	1	2	3	1	2	3	8	8	7	4	9	9	4	5	4	5	long	1	1	2	2	1	2	3	4	4	5	1	No	No	circular	250mm	61mm	311mm	1,95mm	1,15mm	2,25mm
Xenopholis scalaris	MPEG	23602	Brasil	PA	Santa Bárbara	17	17	17	135	36	entire	divided	1	2	3	1	2	3	8	8	7	4	9	8	4	5	4	5	long	2	2	2	2	1	2	3	4	4	5	1	No	No	circular	240mm	58mm	298mm	1,85mm	1,22mm	2,22mm
Xenopholis scalaris	MPEG	23464	Brasil	PA		17	17	17	130	32	entire	divided	1	2	3	1	2	3	8	8	7	4	9	9	4	5	4	5	square	1	1	2	2	1	2	3	4	4	5	1	No	No	circular	156mm	32mm	188mm	1,58mm	1,00mm	1,50mm
Xenopholis scalaris	MPEG	15431	Brasil	PA	Ananindeua, Lago azul	17	17	17	139	30	entire	divided	1	2	3	1	2	3	8	8	7	4	9	9	4	5	4	5	square	1	1	2	2	1	2	3	4	4	5	1	No	No	circular	261mm	51mm	311mm	2,00mm	1,35mm	2,25mm
Xenopholis scalaris	MPEG	24600	Brasil	PA	Melgaço, floresta nacional caxiuanã	17	17	17	130	33	entire	divided	1	2	3	1	2	3	8	8	7	4	9	9	4	5	4	5	square	1	1	2	2	1	2	3	4	4	5	1	No	No	circular	237mm	57mm	294mm	2,15mm	1,13mm	2,25mm
Xenopholis scalaris	MPEG	24597	Brasil	PA	Itaituba, mina do palito	17	17	17	133	34	entire	divided	1	2	3	1	2	3	8	8	7	4	9	9	4	5	4	5	square	1	1	2	2	1	2	3	4	4	5	1	No	No	circular	205mm	57mm	262mm	1,27mm	1,35mm	2,34mm
Xenopholis scalaris	MPEG	24327	Brasil	PA	Juruti, Mutum	17	17	17	134	35	entire	divided	1	2	3	1	2	3	8	8	7	4	9	9	4	5	4	5	square	1	1	2	2	1	2	3	4	4	5	1	No	No	circular	257mm	53mm	310mm	1,76mm	1,00mm	1,60mm
Xenopholis scalaris	MPEG	22503	Brasil	PA	Juruti, Barroso	17	17	17	133	34	entire	divided	1	2	3	1	2	3	8	8	7	4	9	9	4	5	4	5	square	1	1	2	2	1	2	3	4	4	5	1	No	No	circular	272mm	58mm	330mm	2,00mm	1,25mm	2,20mm
Xenopholis scalaris	MPEG	22108	Brasil	PA	Melgaço, floresta nacional caxiuanã	17	17	17	133	34	entire	divided	1	2	3	1	2	3	8	8	7	4	9	9	4	5	4	5	square	2	1	2	2	1	2	3	4	4	5	1	No	No	circular	255mm	60mm	315mm	1,76mm	1,25mm	2,50mm
Xenopholis scalaris	MNRJ	17071	Brasil	PE	Mata do Cuxio, reserva florestal do sistem Gurjaú, cabo de santo agostinho	17	17	17	138	29	entire	divided	1	2	3	1	2	3	8	8	7	4	9	9	4	5	4	5	square	1	1	2	2	1	2	3	4	4	5	1	No	No	circular	146mm	23mm	169mm	1,44mm	1,17mm	1,53mm
Xenopholis scalaris	MNRJ	17072	Brasil	PE	Mata do Cuxio, reserva florestal do sistem Gurjaú, cabo de santo agostinho	17	17	17	135	30	entire	divided	1	2	3	1	2	3	8	8	7	4	9	9	4	5	4	5	square	1	1	2	2	1	2	3	4	4	5	1	No	No	circular	122mm	18mm	140mm	1,35mm	1,00mm	1,14mm
Xenopholis scalaris	MNRJ	26158	Brasil	AM	Reserva extrativista ararixi, comunidade manitã, boca do acre	17	17	17	139	34	entire	divided	1	2	3	1	2	3	8	8	7	4	9	9	4	5	4	5	square	1	1	2	2	1	2	3	4	4	5	1	No	No	circular	231mm	51mm	282mm	1,67mm	1,16mm	2,26mm
Xenopholis scalaris	MNRJ	23804	Brasil	ES	Estrada linhares, povoação linhares	17	17	17	130	37	entire	divided	1	2	3	1	2	3	8	8	7	4	9	9	4	5	4	5	square	1	1	2	1	1	2	3	4	4	5	1	No	No	circular	207mm	43mm	250mm	1,57mm	1,16mm	2,15mm
Xenopholis undulatus	MNRJ	18728	Brasil	MG	Mun. Rio paranaíba, fazendo coxupé	19	19	17	171	40	entire	divided	1	2	3	1	2	3	8	8	7	4	9	9	4	5	4	5	long	1	1	2	2	1	2	3	4	4	5	2	No	No	circular	235mm	43mm	278mm
Xenopholis undulatus	MNRJ	17232	Brasil	MG	João Pinheiro, fazenda fruta danta	19	19	17	178	35	entire	divided	1	2	3	1	2	3	8	8	7	4	9	9	4	5	4	5	square	1	1	2	2	1	2	3	4	4	5	2	No	No	circular	164mm	21mm	185mm	1,62mm	1,00mm	1,53mm
Xenopholis undulatus	MNRJ	7322	Brasil	GO	Caldas Novas	19	19	17	178	43	entire	divided				1	2	3	8	8	7	4	9	9	4	5	4	5	long	1	1	2	2	1	2	3	4	4	5	2	No	No	circular	286mm	54mm	340mm	2,12mm	1,53mm	2,22mm
Xenopholis undulatus	MNRJ	26327	Brasil	MA	Balsas	19	19	17	170	38	entire	divided	1	2	3	1	2	3	8	8	7	4	9	9	4	5	4	5	square	1	1	1	1	1	2	3	4	4	5	2	No	No	circular	308mm	53mm	361mm	2,12mm	1,35mm	2,36mm
Xenopholis undulatus	MNRJ	22153	Brasil	MG	Machado	19	19	17	181	40	entire	divided	1	2	3	1	2	3	8	8	7	4	9	9	4	5	4	5	square	1	1	2	2	1	2	3	4	4	5	2	No	No	circular	324mm	57mm	381mm	2,94mm	1,52mm	2,35mm
Xenopholis scalaris	MNRJ	332	Brasil	MT		17	17	17	135	30	entire	divided	1	2	3	1	2	3	8		7	4	9	9	4	5			long	1		2		1	2	3	4	4	5	1	No	No	circular	395mm	39mm+x	433mm+x
Xenopholis scalaris	MBML	1813	Brasil	BA	Cachoeira, estrada pioneira	17	17	17	137	28	entire	divided	1	2	3	1	2	3	8	8	7	4	9	9	4	5	4	5	square	1	1	2	2	1	2	3	4	4	5	1	No	No	circular	240mm	44mm	284mm	2,00mm	1,26mm	2,22mm
Xenopholis scalaris	MNRJ	331	Brasil	MT		17	17	17	139	27	entire	divided	1	2	3	1	2	3	8	8	7	4	9	9	4	5	4	5	square	1	1	2	2	1	2	3	4	4	5	1	No	No	circular	218mm	48mm	266mm	1,53mm	1,23mm	2,22mm
Xenopholis scalaris	MNRJ	17070	Brasil	PE	Mata do Cuxio, reserva florestal do sistem Gurjaú, cabo de santo agustinho	17	17	17	133	29	entire	divided	1	2	3	1	2	3	8	8	7	4	9	9	4	5	4	5	square	1	1	1	2	1	2	3	4	4	5	1	No	No	circular	225mm	34mm	259mm	1,85mm	1,25mm	1,85mm
Xenopholis undulatus	PUCRS	8577	Brasil	GO	Minaçu, Serra da mesa	19	19	17	177	36	entire	divided	1	2	3	1	2	3	8	8	7	4	9	9	4	5	4	5	square	1	1	2	2	1	2	3	4	4	5	2	No	No	circular	240mm	44mm	284mm	2,36mm	1,43mm	2,36mm
Xenopholis undulatus	PUCRS	8253	Brasil	GO	Minaçu, Serra da mesa	19	19	17	177	41	entire	divided	1	2	3	1	2	3	8	8	7	4	9	9	4	5	4	5	square	1	1	2	2	1	2	3	4	4	5	2	No	No	circular	265mm	56mm	321mm	2,53mm	1,52mm	2,53mm
Xenopholis undulatus	PUCRS	8251	Brasil	GO	Minaçu, Serra da mesa	19	19	17	177	37	entire	divided	1	2	3	1	2	3	8	8	7	4	9	9	4	5	4	5	long	1	1	2	2	1	2	3	4	4	5	2	No	No	circular	305mm	57mm	362mm	2,95mm	1,35mm	2,22mm
Xenopholis undulatus	PUCRS	8249	Brasil	GO	Minaçu, Serra da mesa	19	19	17	179	41	entire	divided	1	2	3	1	2	3	8	8	7	4	9	9	4	5	4	5	square	1	1	2	2	1	2	3	4	4	5	2	No	No	circular	285mm	52mm	337mm	2,45mm	1,53mm	2,22mm
Xenopholis undulatus	PUCRS	8618	Brasil	GO	Caldas Novas, UHE Corumbá	19	19	17	178	40	entire	divided	1	2	2	1	2	3	8	8	7	4	9	9	4	5	4	5	long	1	1	2	2	1	2	3	4	4	5	2	No	No	circular	200mm	25mm+x	225mm+x	1,67mm	1,20mm	1,76mm
Xenopholis werdingorum	UFMT	12051	Brasil	MT	Santo Antonio do Leverger	19	19	17	181	46	entire	divided	1	2	3	1	2	3	8	8	7	4	9	9	4	5	4	5	long	1	1	2	2	1	2	3	4	4	5	2	No	No	circular	370mm	82mm	452mm	3,23mm	1,53mm	2,86mm
Xenopholis undulatus	MZUFV	763	Brasil	MG	Nova ponte	19	19	17	171	40	entire	divided	1	2	3	1	2	3	8	8	7	4	9	9	4	5	4	5	long	1	1	2	2	1	2	3	4	4	5	2	No	No	circular	310mm	62mm	372mm	2,00mm	1,34mm	2,72mm
Xenopholis undulatus	PUCMG	1483	Brasil	GO	Barro Alto	19	19	17	168	34	entire	divided	1	2	3	1	2	2	8	8	7	4	9	9	4	5	4	5	long	1	1	2	2	1	2	3	4	4	5	2	No	No	circular	150mm	25mm	175mm	1,35mm	1,00mm	1,94mm
Xenopholis undulatus	MZUFV	1903	Brasil	MG	Riachinho	19	19	17	176	42	entire	divided	1	2	3	1	2	3	8	8	7	4	9	9	4	5	4	5	long	1	1	2	2	1	2	3	4	4	5	2	No	No	circular	325mm	61mm	386mm	2,45mm	1,44mm	2,62mm
Xenopholis undulatus	MZUFV	2251	Brasil	MG	Comendador Gomes	19	19	17	173	43	entire	divided	1	2	3	1	2	3	8	8	7	4	9	9	4	5	4	5	long	1	1	2	2	1	2	3	4	4	5	2	No	No	circular	310mm	62mm	372mm	2,54mm	1,76mm	2,45mm
Xenopholis scalaris	MZUFV	1818	Brasil	MT	Aripuana	17	17	17	134	41	entire	divided	1	2	2	1	2	3	8	8	7	4	9	9	4	5	4	5	high	1	1	2	2	1	2	3	4	4	5	1	No	No	circular	225mm	56mm	281mm	1,94mm	1,26mm	2,54mm
Xenopholis scalaris	MZUFV	1847	Brasil	MT	Aripuana	17	17	17	144	40	entire	divided	1	2	3	1	2	3	8	8	7	4	9	9	4	5	4	5	long	1	1	2	2	1	2	3	4	4	5	1	No	No	circular	243mm	58mm	301mm	2,2mm	1,43mm	2,43mm
Xenopholis scalaris	MZUFV	1817	Brasil	MT	Aripuana	17	17	17	139	33	entire	divided	1	2	3	1	2	3	8	8	7	4	9	9	4	5	4	5	square	1	1	2	2	1	2	3	4	4	5	1	No	No	circular	105mm	20mm	125mm	1,30mm	0,90mm	1,35mm
Xenopholis undulatus	UFMG	1729	Brasil	MG	Viçosa, campus florestal	19	19	17	192	33	entire	divided	1	2	3	1	2	3	8	8	7	4	9	9	4	5	4	5	square	1	1	2	2	1	2	3	4	4	5	1	No	No	circular	152mm	23mm	175mm	1,84mm	1,35mm	1,84mm
Xenopholis undulatus	UFMG	1727	Brasil	MG	Viçosa, campus florestal	19	19	17	179	38	entire	divided	1	2	3	1	2	3	8	8	7	4	9	9	4	5	4	5	square	1	1	2	2	1	2	3	4	4	5	2	No	No	circular	390mm	62mm	452mm	2,63mm	1,35mm	3,32mm
Xenopholis scalaris	UFMG	1736	Brasil	BA	Ilhéus	17	17	17	136	31	entire	divided	1	2	3	1	2	3	8	8	7	4	9	9	4	5	4	5	square	1	1	2	2	1	2	3	4	4	5	1	No	No	circular	90mm	21mm	111mm	1,35mm	1,12mm	1,67mm
Xenopholis scalaris	UFMG	2154	Brasil	AM	Autazes	17	17	17	135	30	entire	divided	1	2	2	1	2	3	8	8	7	4	9	9	4	5	4	5	square	1	1	2	2	1	2	3	4	4	5	1	No	No	circular	230mm	36mm	266mm	1,53mm	1,12mm	2,36mm
Xenopholis scalaris	UFMG	1426	Brasil	PA	Marabá	17	17	17	139	38	entire	divided	1	2	3	1	2	3	8	8	7	4	9	9	4	5	4	5	square	2	2	2	2	1	2	3	4	4	5	1	No	No	circular	262mm	67mm	329mm	2,36mm	1,35mm	1,90mm
Xenopholis undulatus	UFMG	1728	Brasil	MG	Viçosa, campus florestal	19	19	17	196	50	entire	divided	1	1	3	1	1	3	8	8	7	4	9	9	4	5	4	5	long	1	1	2	2	1	2	3	4	4	5	2	No	No	circular	144mm	26mm	170mm	1,53mm	1,12mm	1,76mm
Xenopholis undulatus	PUCMG	1008	Brasil	MG	UHE Queimado, Rio preto	19	19	17	196	33	entire	divided	1	2	2	1	2	2	8	8	7	4	9	9	4	5	4	5	square	2	2	2	2	1	2	3	4	4	5	2	No	No	circular	220mm	31mm	251mm	1,76mm	1,21mm	2,45mm
Xenopholis undulatus	PUCMG	602	Brasil	MG	Uberlândia, UHE Miranda	19	19	17	179	43	entire	divided	1	2	3	1	2	3	8	8	7	4	9	9	4	5	4	5	long	1	1	2	2	1	2	3	4	4	5	2	No	No	circular	195mm	34mm	229mm	1,26mm	1,26mm	1,96mm
Xenopholis undulatus	PUCMG	255	Brasil	MG	Belo Horizonte, Parque das mangueiras	19	19	17	182	60	entire	divided	1	2	3	1	2	3	8	8	7	4	9	9	4	5	4	5	square	1	1	2	2	1	2	3	4	4	5	2	No	No	circular	227mm	47mm	274mm	2,54mm	1,44mm	1,96mm
Xenopholis undulatus	PUCMG	3827	Brasil	MG	Patrocinio	19	19	17	190	39	entire	divided	1	2	3	1	2	3	8	8	7	4	9	9	4	5	4	5	square	2	2	2	2	1	2	3	4	4	5	2	No	No	circular	226mm	37mm	263mm	1,76mm	1,21mm	2,00mm
Xenopholis undulatus	PUCMG	41	Brasil	MG	Belo Horizonte	19	19	17	179	48	entire	divided	1	2	3	1	2	3	7	7	6	4	9	9	3	4	3	4	long	1	1	2	2	1	2	3	4	4	5	2	No	No	circular	210mm	42mm	252mm	2,00mm	1,35mm	2,22mm
Xenopholis scalaris	PUCMG	4402				17	17	17	151	33	entire	divided	1	2	3	1	2	3	8	8	7	4	9	9	4	5	4	5	long	1	1	2	2	1	2	3	4	4	5	1	No	No	circular	291mm	46mm	337mm	2,36mm	1,34mm	2,45mm
Xenopholis scalaris	PUCMG	5318	Brasil	MT	Comodoro	17	17	17	166	33	entire	divided	1	2	3	1	2	3	7	7	6	4	9	9	3	4	3	4	high	1	1	2	2	1	2	3	4	4	5	1	No	No	circular	240mm	50mm	290mm	1,90mm	1,12mm	2,54mm
Xenopholis scalaris	PUCMG	5739	Brasil	RO	Chupinguaia	17	17	17	165	34	entire	divided	1	2	3	1	2	3	8	8	7	4	9	9	4	5	4	5	square	1	1	2	2	1	2	3	4	4	5	1	No	No	circular	170mm	29mm	199mm	1,62mm	1,00mm	1,62mm
Xenopholis scalaris	PUCMG	5738	Brasil	RO	Chupinguaia	17	17	17	146	32	entire	divided	1	2	3	1	2	3	8	8	7	4	9	9	4	5	4	5	square	2	2	2	2	1	2	3	4	4	5	1	No	No	circular	264mm	47mm	311mm	2,00mm	1,00mm	2,62mm
Xenopholis scalaris	PUCMG	4401	Brasil	BA	Itabuna	17	17	17	147	31	entire	divided	1	2	2	1	2	3	8	8	7	4	9	9	4	5	4	5	long	1	1	2	2	1	2	3	4	4	5	1	No	No	circular	270mm	50mm	320mm	2,36mm	1,12mm	2,57mm
Xenopholis undulatus	PUCMG	777	Brasil	MG	Itumirim	19	19	17	176	40	entire	divided	1	2	3	1	2	3	8	8	7	4	9	9	4	5	4	5	long	1	1	2	2	1	2	3	4	4	5	2	No	No	circular	347mm	62mm	409mm	2,45mm	1,44mm	3,14mm
Xenopholis undulatus	PUCMG	87	Brasil	MG	Belo Horizonte, Parque das mangueiras	19	19	17	178	46	entire	divided	1	2	2	1	2	3	8	8	7	4	9	9	4	5	4	5	square	1	1	2	2	1	2	3	4	4	5	2	No	No	circular	375mm	67mm	442mm	2,72mm	1,44mm	2,86mm
Xenopholis werdingorum	UFMT	1191	Brasil	MS	Corumbá, Serra do Amolar, RPPN Acurizal	19	19	17	196	38	entire	divided	1	2	3	1	2	3	8	8	7	4	8	8	4	5	4	5	square	1	1	2	2	1	2	3	4	4	5	2	No	No	circular	338mm	61mm	399mm	2,72mm	1,76mm	2,64mm
Xenopholis werdingorum	UFMT	1195	Brasil	MS	Corumbá, Serra do Amolar, RPPN Acurizal	19	19	17	192	44	entire	divided	1	2	3	1	2	3	8	8	7	4	9	9	4	5	4	5	square	1	1	2	2	1	2	3	4	4	5	2	No	No	circular	251mm	38mm	289mm	2,36mm	1,53mm	2,22mm
Xenopholis undulatus	UFMT	2106	Brasil	MT	Poconé, Hotel Fazenda Ponso Alegre	19	19	17	170	41	entire	divided	1	2	3	1	2	3	8	8	7	4	8	8	4	5	4	5	long	1	1	2	2	1	2	3	4	4	5	2	No	No	circular	323mm	59mm	382mm	2,36mm	1,76mm	2,63mm
Xenopholis werdingorum	UFMT	4071	Brasil	MT		19	19	17	181	45	entire	divided	1	2	3	1	2	3	8	8	7	4	9	9	4	5	4	5	long	1	1	2	2	1	2	3	4	4	5	2	No	No	circular	160mm	25mm	185mm	1,34mm	1,12mm	1,93mm
Xenopholis werdingorum	UFMT	666	Brasil	MT	Chapada dos Guimarães, APM Manso	19	19	17	180	40	entire	divided	1	2	3	1	2	3	8	8	7	4	9	9	4	5	4	5	long				1	1	2	3	4	4	5	2	No	No	circular	340mm	59mm	399mm	2,86mm	1,62mm	2,53mm
Xenopholis werdingorum	UFMT	1193	Brasil	MS	Corumbá, Serra do Amolar, RPPN Acurizal	19	19	17	189	48	entire	divided										4							long											2	No	No	circular	310mm	67mm	377mm	2,00mm	1,74mm	2,36mm
Xenopholis werdingorum	UFMT	11902	Brasil	MT	Vila Bela da Santíssima Trindade, Parque estadual ricardo franco	19	19	17	190	44	entire	divided	1	2	3	1	2	3	8	8	7	4	9	9	4	5	4	5	long	1	1	2	2	1	2	3	4	4	5	2	No	No	circular	316mm	52mm	368mm	2,63mm	1,44mm	2,36mm
Xenopholis undulatus	UFMT	11314	Brasil	MA	Balsas	19	19	17	176	46	entire	divided	1	2	3	1	2	3	8	8	7	4	9	9	4	5	4	5	long	1	1	2	2	1	2	3	4	4	5	2	No	No	circular	226mm	42mm	268mm	2,00mm	1,56mm	1,67mm
Xenopholis undulatus	UFMT	11461	Brasil	MT	Campinápolis	19	19	17	176	46	entire	divided	1	2	3	1	2	3	8	8	7	4	9	9	4	5	4	5	long	1	1	2	2	1	2	3	4	4	5	2	No	No	circular	310mm	60mm	370mm	2,22mm	1,53mm	2,22mm
Xenopholis werdingorum	UFMT	1194	Brasil	MS	Corumbá, Serra do Amolar, RPPN Acurizal	19	19	17	187	48	entire	divided	1	2	3	1	2	3	8	8	7	4	9	9	4	5	4	5	long	1	1	2	2	1	2	3	4	4	5	2	No	No	circular	207mm	43mm	250mm	1,76mm	1,26mm	2,13mm
Xenopholis werdingorum	UFMT	10442	Brasil	MT	Pontes e Lacerda	19	19	17	195	54	entire	divided	1	2	3	1	2	3	8	8	6	4	9	9	4	5	4	5	long	1	1	2	2	1	2	3	4	4	5	2	No	No	circular	330mm	66mm	396mm	2,36mm	1,54mm	2,55mm
Xenopholis werdingorum	UFMT	11538	Brasil	MT	Jaciara	19	19	17	184	39	entire	divided	1	2	3	1	2	3	8	8	7	4	9	9	4	5	4	5	long	1	1	2	2	1	2	3	4	4	5	2	No	No	circular	360mm	62mm	422mm	2,72mm	1,35mm	2,72mm
xenopholis undulatus	MNRJ	20626	Brasil	PI	Ribeiro Golçanves	19	19	17	175	42	entire	divided	1	2	3	1	2	3	8	8	7	4	9	9	4	5	4	5	square	1	1	2	2	1	2	3	4	4	5	2	No	No	circular	175mm	30mm	205mm	1,89mm	1,19mm	2,09mm
Xenopholis scalaris	MUSM	3243	Peru		Cusco Amazónico, Madre de Dios, Peru	17	17	17	141	29	entire	divided	1	2	2	1	1	3	8	8	7	4	9	9								2	2										circular	230mm	38mm	268mm
Xenopholis scalaris	MUSM	3311	Peru		Rio Sinesha, Ucayali, Peru	17	17	17	130	34	entire	divided	1	1	2	1	2	3	8	8	7	4	9	9					long			2	2										circular	165mm	34mm	199mm
Xenopholis scalaris	MUSM	3330	Peru		Dantas, Huánuco, Peru	17	17	17	148	34	entire	divided	1	2	3	1	2	3	8	8	7	4	9	9								2	2										circular	260mm	46mm	306mm
Xenopholis scalaris	MUSM	7391	Peru		Cusco Amazónico, Madre de Dios, Peru	17	17	17			entire	divided	1	1	3	1	1	3	8	8	7	4	9	9								1	1										circular	142mm	25mm	167mm
Xenopholis scalaris	MUSM	17602	Peru		Manu, Madre de Dios, Peru	17	17	17	135	32	entire	divided	1	2	3	1	2	2	8	8	7	4	9	9					high			2	2										circular	260mm	46mm	306mm
Xenopholis scalaris	MUSM	17603	Peru		Manu, Madre de Dios, Peru	17	17	17	127	33	entire	divided	1	2	3	1	2	3	8	8	7	4	9	9					long			2	2										circular	255mm	55mm	310mm
Xenopholis scalaris	MUSM	20067	Peru		Bolognesi, Pasco, Peru	17	17	17	134	34	entire	divided	1	2	3	1	2	3	8	8	7	4	9	9					square			2	2										circular	215mm	45mm	260mm
Xenopholis scalaris	MUSM	22341	Peru		Maynas, Loreto, Peru	17	17	17	138	29	entire	divided	1	2	2	1	2	3	8	8	7	4	9	9								2	2										circular	160mm	29mm	189mm
Xenopholis scalaris	MUSM	23227	Peru		Camisea, Cusco, Peru	17	17	17	136	34	entire	divided	1	1	3	1	1	3	8	8	7	4	9	9					long			2	2										circular	145mm	26mm	171mm
Xenopholis scalaris	MUSM	24162	Peru		Rio de los Amigos, Manu, Madre de Dios, Peru	17	17	17			entire	divided				1	2	3	8	9	7	4	9	9																			circular	125mm	20mm	145mm
Xenopholis scalaris	MUSM	24350	Peru		Cicra, Rio de los Amigos, Manu, Madre de Dios, Peru	17	17	17	132	35	entire	divided	1	2	3	1	2	3	8	8	7	4	9	9								2	2										circular	215mm	45mm	260mm
Xenopholis scalaris	MUSM	24425	Peru		Tambopata, Madre de Dios, Peru	17	17	17	129	34	entire	divided	1	2	3	1	2	3	8	8	7	4	9	9					long			2	2										circular	230mm	49mm	279mm
Xenopholis scalaris	MUSM	26116	Peru		Pozo Cashiriari 2, Echarate, Peru	17	17	17	127	28	entire	divided	1	2	3	1	2	3	8	8	7	4	9	9								2	2										circular	225mm	43mm	278mm
Xenopholis scalaris	MUSM	26118	Peru		La Convención, Cusco, Peru	17	17	17	137	38	entire	divided	1	2	3	1	2	3	8	8	7	4	9	9								2	2										circular	262mm	57mm	319mm
Xenopholis scalaris	MUSM	29905	Peru		Maynas, Loreto, Peru	17	17	17	137	36	entire	divided	1	2	3	1	2	3	8	8	7	4	9	9								2	2										circular	225mm	53mm	278mm
Xenopholis scalaris	QCAZ	11758	Ecuador		Pastaza Loracachi	17	17	17	136	38	entire	divided	1	2	3	1	2	3	8	8	7	4	9	9	4	5	4	5	square	1	1	2	2	1	2	3	4	4	5	1	No	No	circular	120mm	25mm	145mm	1,66mm	1,12mm	2,00mm
Xenopholis scalaris	MZUESC	14468	Brasil	BA	Ilhéus	17	17	17	132	41	entire	divided	1	2	3	1	2	3	8	8	7	4	9	9	4	5	4	5	square	1	1	2	2	1	2	3	4	4	5	1	No	No	circular	260mm	60mm	320mm	2,18mm	1,37mm	2,95mm
Xenopholis scalaris	MZUESC	8385	Brasil	BA	RPPN Serra Bonita, Camacan	17	17	17	130	39	entire	divided	1	2	3	1	2	3	8	8	7	4	9	9	4	5	4	5	square	1	1	2	2	1	2	3	4	4	5	1	No	No	circular	230mm	53mm	283mm	2,32mm	1,39mm	3,00mm
Xenopholis scalaris	MZUESC	8453	Brasil	BA	Camacã	17	17	17	132	31	entire	divided	1	2	3	1	2	3	8	8	7	4	9	9	4	5	4	5	long	1	1	1	1	1	2	3	4	4	5	1	No	No	circular	300mm	55mm	355mm	2,52mm	1,37mm	2,95mm
Xenopholis scalaris	MZUESC	13989	Brasil	BA	Ilhéus	17	17	17	133	30	entire	divided	1	2	3	1	2	3	8	8	7	4	9	9	4	5	4	5	long	1	1	2	2	1	2	3	4	4	5	1	No	No	circular	270mm	50mm	320mm	2,13mm	1,47mm	3,07mm
Xenopholis scalaris	MZUESC	12165	rasil	BA	Jussari	17	17	17	135	30	entire	divided	1	2	3	1	2	3	8	8	7	4	9	9	4	5	4	5	square	1	1	2	2	1	2	3	4	4	5	1	No	No	circular	280mm	45mm	325mm	2,08mm	1,35mm	2,92mm
Xenopholis scalaris	MZUESC	9068	Brasil	BA	Camacã	17	17	17	129	30	entire	divided	1	2	3	1	2	3	8	8	7	4	9	9	4	5	4	5	long	1	1	2	2	1	2	3	4	4	5	1	No	No	circular	293mm	54mm	247mm	2,15mm	1,54mm	2,71mm
Xenopholis scalaris	MZUESC	13083	Brasil	BA	Ilhéus	17	17	17	132	33	entire	divided	1	2	3	1	2	3	8	8	7	4	9	9	4	5	4	5	long	1	1	2	2	1	2	3	4	4	5	1	No	No	circular	250mm	40mm	290mm	2,13mm	1,13mm	2,60mm
Xenopholis scalaris	MZUESC	13474	Brasil	BA	Almadina	17	17	17	129	35	entire	divided	1	2	3	1	2	3	8	8	7	4	9	9	4	5	4	5	square	1	1	2	2	1	2	3	4	4	5	1	No	No	circular	290mm	60mm	350mm	2,43mm	1,61mm	3,00mm
Xenopholis scalaris	MZUESC	17745	Brasil	BA	Coaraci	17	17	17	133	34	entire	divided	1	2	2	1	2	2	8	8	7	4	9	9	4	5	4	5	square	1	1	2	2	1	2	3	4	4	5	1	No	No	circular	300mm	60mm	360mm	2,40mm	1,69mm	3,10mm
Xenopholis scalaris	MZUESC	17584	Brasil	BA	ilhéus, UESC	17	17	17	132	38	entire	divided	1	2	3	1	2	3	8	8	7	4	9	9	4	5	4	5	square	1	2	2	2	1	2	3	4	4	5	1	No	No	circular	285mm	63mm	348mm	2,36mm	1,31mm	2,70mm
Xenopholis scalaris	MZUESC	13473	Brasil	BA	Almadina	17	17	17	134	33	entire	divided	1	2	3	1	2	3	8	8	7	4	9	9	4	5	4	5	long	1	1	1	1	1	2	3	4	4	5	1	No	No	circular	350mm	55mm	405mm	2,37mm	1,65mm	3,13mm
Xenopholis scalaris	MZUESC	10651	Brasil	BA	Jussari	17	17	17	135	30	entire	divided	1	2	3	1	2	3	8	8	7	4	9	9	4	5	4	5	long	1	1	2	2	1	2	3	4	4	5	1	No	No	circular	320mm	42mm	362mm	2,67mm	1,33mm	3,55mm
Xenopholis scalaris	MZUESC	8408	Brasil	BA	Uruçuca	17	17	17	144	35	entire	divided	1	2	3	1	2	3	8	8	7	4	9	9	4	5	4	5	long	1	1	2	2	1	2	3	4	4	5	1	No	No	circular	266mm	55mm	321mm	1,71mm	1,22mm	2,76mm
Xenopholis scalaris	MZUESC	2574	Brasil	BA	Ilhéus	17	17	17	141	31	entire	divided	1	2	3	1	2	3	8	8	7	4	9	9	4	5	4	5	square	1	1	2	2	1	2	3	4	4	5	1	No	No	circular	300mm	43mm	433mm	2,34mm	1,44mm	2,44mm
Xenopholis scalaris	MZUESC	8409	Brasil	BA	Uruçuca	17	17	17	128	36	entire	divided	1	2	3	1	2	3	8	8	7	4	9	9	4	5	4	5	square	1	1	2	2	1	2	3	4	4	5	1	No	No	circular	270mm	58mm	328mm	2,43mm	1,62mm	2,42mm
Xenopholis scalaris	MZUESC	10649	Brasil	BA	Almadina	17	17	17	135	34	entire	divided	1	2	3	1	2	3	8	8	7	4	9	9	4	5	4	5	square	1	1	2	2	1	2	3	4	4	5	1	No	No	circular	320mm	55mm	375mm	2,21mm	1,56mm	3,06mm
Xenopholis scalaris	MZUESC	5465	Brasil	BA	Camamu	17	17	17	129	35	entire	divided	1	2	3	1	2	3	8	8	7	4	9	9	4	5	4	5	long	1	1	2	2	1	2	3	4	4	5	1	No	No	circular	290mm	47mm	337mm	2,00mm	1,64mm	2,48mm
Xenopholis scalaris	MZUESC	11444	Brasil	BA	Almadina	17	17	17	131	30	entire	divided	1	2	3	1	2	3	8	8	7	4	9	9	4	5	4	5	long	1	1	1	1	1	2	3	4	4	5	1	No	No	circular	310mm	53mm	363mm	2,07mm	1,40mm	2,74mm
Xenopholis scalaris	MZUESC	6818	Brasil	BA	Uná	17	17	17	135	32	entire	divided	1	2	3	1	2	3	8	8	7	4	9	9	4	5	4	5	long	1	1	2	2	1	2	3	4	4	5	1	No	No	circular	260mm	55mm	315mm	2,20mm	1,52mm	2,59mm
Xenopholis scalaris	MZUESC	4698	Brasil	BA	Camacã	17	17	17	139	32	entire	divided	1	2	3	1	2	3	8	8	7	4	9	9	4	5	4	5	long	1	1	2	2	1	2	3	4	4	5	1	No	No	circular	264mm	59mm	323mm	2,23mm	1,34mm	2,88mm
Xenopholis scalaris	MZUESC	10652	Brasil	BA	Jussari	17	17	17	133	30	entire	divided	1	2	3	1	2	3	8	8	7	4	9	9	4	5	4	5	square	1	1	2	2	1	2	3	4	4	5	1	No	No	circular	295mm	63mm	358mm	2,22mm	1,51mm	2,59mm
Xenopholis scalaris	MZUESC	4538	Brasil	BA	Ibirapitanga	17	17	17	134	34	entire	divided	1	2	3	1	2	3	8	8	7	4	9	9	4	5	4	5	square	1	1	2	2	1	2	3	4	4	5	1	No	No	circular	275mm	60mm	335mm	2,43mm	1,43mm	2,72mm
Xenopholis undulatus	MZUESC	3604	Brasil	MG	Salto da Divisa	19	19	17	185	47	entire	divided	1	2	3	1	2	3	8	8	7	4	9	9	4	5	4	5	high	1	1	2	2	1	2	3	4	4	5	2	No	No	circular	160mm	36mm	196mm	1,16mm	1,02mm	2,01mm
Xenopholis scalaris	IVB	3188	Brasil	RJ	Angra dos Reis	17	17	17	134	37	entire	divided	1	2	3	1	2	3	8	8	7	4	9	9	4	5	4	5	square	1	1	2	2	1	2	3	4	4	5	1	No	No	circular	300mm	71mm	371mm	2,07mm	1,08mm	2,91mm
Xenopholis scalaris	IVB	3522	Brasil	RJ	Magé	17	17	17	144	37	entire	divided	1	2	3	1	2	3	8	8	7	4	9	9	4	5	4	5	long	1	1	2	2	1	2	3	4	4	5	1	No	No	circular	305mm	66mm	371mm	2,43mm	1,21mm	3,06mm
Xenopholis scalaris	IVB	3189	Brasil	RJ	Angra dos Reis	17	17	17	133	32	entire	divided	1	2	3	1	2	3	8	8	7	4	9	9	4	5	4	5	high	1	1	2	2	1	2	3	4	4	5	1	No	No	circular	267mm	58mm	325mm	2,00mm	1,47mm	2,27mm
Xenopholis scalaris	MZUESC	7537	Brasil	BA	Uná	17	17	17	136	31	entire	divided	1	2	3	1	2	3	8	8	7	4	9	9	4	5	4	5	square	1	1	2	2	1	2	3	4	4	5	1	No	No	circular	260mm	42mm	302mm	1,88mm	1,22mm	2,64mm
Xenopholis scalaris	MZUESC	4717	Brasil	BA	Camamu	17	17	17	139	35	entire	divided	1	2	3	1	2	3	8	8	7	4	9	9	4	5	4	5	square	1	1	1	1	1	2	3	4	4	5	1	No	No	circular	252mm	45mm	297mm	1,74mm	1,26mm	2,59mm
xenopholis scalaris	MZUESC	5992	Brasil	BA	Camacã	17	17	17	126	29	entire	divided	1	2	3	1	2	3	8	8	7	4	9	9	4	5	4	5	long	1	1	2	2	1	2	3	4	4	5	1	No	No	circular	252mm	43mm	295mm	1,77mm	1,41mm	2,63mm
xenopholis scalaris	MZUESC	4764	Brasil	BA	Ilhéus	17	17	17	128	33	entire	divided	1	2	3	1	2	3	8	8	7	4	9	9	4	5	4	5	square	1	1	2	2	1	2	3	4	4	5	1	No	No	circular	234mm	57mm	291mm	1,98mm	1,29mm	2,04mm
xenopholis scalaris	MZUESC	4933	Brasil	BA	Itacaré	17	17	17	138	29	entire	divided	1	2	3	1	2	3	8	8	7	4	9	9	4	5	4	5	long	1	1	2	2	1	2	3	4	4	5	1	No	No	circular	235mm	40mm	275mm	1,80mm	1,13mm	2,44mm
xenopholis scalaris	MZUESC	11445	Brasil	BA	Almadina	17	17	17	139	35	entire	divided	1	2	3	1	2	3	8	8	7	4	9	9	4	5	4	5	square	1	1	2	2	1	2	3	4	4	5	1	No	No	circular	295mm	55mm	350mm	2,12mm	1,67mm	2,61mm
xenopholis scalaris	MZUESC	1722	Brasil	BA	Jussari	17	17	17	140	36	entire	divided	1	2	3	1	2	3	8	8	7	4	9	9	4	5	4	5	long	1	1	2	2	1	2	3	4	4	5	1	No	No	circular	255mm	60mm	315mm	1,82mm	1,35mm	2,33mm
xenopholis scalaris	MZUESC	4697	Brasil	BA	Camacã	17	17	17	144	33	entire	divided	1	2	3	1	2	3	8	8	7	4	9	9	4	5	4	5	long	1	1	2	2	1	2	3	4	4	5	1	No	No	circular	240mm	55mm	295mm	1,80mm	1,21mm	2,55mm
xenopholis scalaris	MZUESC	4699	Brasil	BA	Camacã	17	17	17	139	35	entire	divided	1	2	3	1	2	3	8	8	7	4	9	9	4	5	4	5	long	1	1	2	2	1	2	3	4	4	5	1	No	No	circular	259mm	58mm	317mm	1,97mm	1,29mm	3,10mm
xenopholis scalaris	MZUESC	531	Brasil	BA	Barro Preto	17	17	17	135	37	entire	divided	1	2	3	1	2	3	8	8	7	4	9	9	4	5	4	5	square	1	1	2	2	1	2	3	4	5		1	No	No	circular	180mm	35mm	215mm	1,29mm	1,02mm	2,03mm
xenopholis scalaris	MZUESC	8981	Brasil	BA	Pau Brasil	17	17	17	129	36	entire	divided	1	2	3	1	2	3	8	8	7	4	9	9	4	5	4	5	square	1	2	2	2	1	2	3	4	4	5	1	No	No	circular	250mm	55mm	305mm	2,03mm	1,32mm	2,12mm
xenopholis scalaris	MZUESC	4711	Brasil	BA	Jussari	17	17	17	131	34	entire	divided	1	2	3	1	2	3	8	8	7	4	9	9	4	5	4	5	square	1	1	2	2	1	2	3	4	4	5	1	No	No	circular	110mm	15mm	125mm	1,37mm	0,87mm	1,52mm
xenopholis scalaris	CZGB	556	Brasil	BA	Ilhéus	17	17	17	126	37	entire	divided	1	2	3	1	2	3	8	8	7	4	9	9	4	5	4	5	square	1	1	2	2	1	2	3	4	4	5	1	No	No	circular	220mm	59mm	279mm	1,91mm	1,16mm	2,40mm
xenopholis scalaris	MZUESC	4855	Brasil	BA	Camamu	17	17	17	132	33	entire	divided																													No	No		232mm	20mm+x			1.08mm
xenopholis scalaris	CZGB	875	Brasil	BA	Itacaré	17	17	17	131	35	entire	divided	1	2	2	1	2	3	8	8	7	4	9	9	4	5	4	5	square	1	1	2	2	1	2	3	4	4	5	1	No	No	circular	110mm	21mm	131mm	1,94mm	0,89mm	1,78mm
xenopholis scalaris	CZGB	310	Brasil	BA	Uruçuca	17	17	17	136	33	entire	divided	1	2	3	1	2	3	8	8	7	4	9	9	4	5	4	5	high	1	1	2	2	1	2	3	4	4	5	1	No	No	circular	188mm	32mm	220mm	1,68mm	1,00mm	2,03mm
xenopholis scalaris	CZGB	5544	Brasil	BA	Itacaré	17	17	17	134	31	entire	divided	1	2	3	1	2	3	8	8	7	4	9	9	4	5	4	5	long	1	1	2	2	1	2	3	4	4	5	1	No	No	circular	261mm	49mm	310mm	1,94mm	0,99mm	2,85mm
xenopholis scalaris	CZGB	893	Brasil	BA	Camamu	17	17	17	136	34	entire	divided	1	2	3	1	2	3	8	8	7	4	9	9	4	5	4	5	long	1	1	2	2	1	2	3	4	4	5	1	No	No	circular	248mm	42mm	290mm	1,99mm	1,24mm	2,21mm
xenopholis scalaris	CZGB	228	Brasil	BA	Itacaré	17	17	17	127	37	entire	divided	1	2	3	1	2	3	8	8	7	4	9	9	4	5	4	5	long	1	1	2	2	1	2	3	4	4	5	1	No	No	circular	249mm	59mm	308mm	1,12mm	1,18mm	2,44mm
xenopholis scalaris	CZGB	5611	Brasil	BA	Ituberá	17	17	17	129	33	entire	divided	1	2	3	1	2	3	8	8	7	4			4	5	4	5	long	1	1	2	2							3	No	No	circular	277mm	51mm	328mm	1,92mm	1,26mm	2,46mm
xenopholis scalaris	CZGB	176	Brasil	BA	Uná	17	17	17	132	35	entire	divided	1	2	3	1	2	3	8	8	7	4	9	9	4	5	4	5	long	1	1	2	2	1	2	3	4	4	5	1	No	No	circular	265mm	63mm	328mm	2,10mm	1,27mm	3,23mm
xenopholis scalaris	CZGB	885	Brasil	BA	Itajuípe	17	17	17	129	34	entire	divided	1	2	3	1	2	3	8	8	7	4	9	9	4	5	4	5	high	1	1	2	2	1	2	3	4	4	5	1	No	No	circular	227mm	47mm	274mm	1,47mm	1,21mm	2,24mm
xenopholis scalaris	CZGB	8648	Brasil	BA	Ituberá	17	17	17	127	35	entire	divided	1	2	3	1	2	3	8	8	7	4	9	9	4	5	4	5	square	1	1	2	2	1	2	3	4	4	5	1	No	No	circular	223mm	54mm	277mm	1,68mm	1,08mm	2,57mm
xenopholis scalaris	CZGB	7360	Brasil	BA	Ituberá	17	17	17	131	30	entire	divided	1	2	3	1	2	3	8	8	7	4	9	9	4	5	4	5	square	1	1	2	2	1	2	3	4	5		1	No	No	circular	251mm	47mm	298mm	1,78mm	1,11mm	2,19mm
xenopholis scalaris	CZGB	311	Brasil	BA	Uruçuca	17	17	17	134	30	entire	divided	1	2	3	1	2	3	8	8	7	4	9	9	4	5	4	5	high	1	1	2	2	1	2	3	4	4	5	1	No	No	circular	249mm	46mm	295mm	2,15mm	1,24mm	2,52mm
xenopholis scalaris	MZUESC	13983	Brasil	BA	Ilhéus	17	17	17	133	30	entire	divided	1	2	2	1	2	3	8	8	7	4	9	9	4	5	4	5	long	1	1	2	2	1	2	3	4	4	5	1	No	No	circular	282mm	43mm	325mm	2,08mm	1,36mm	2,75mm
xenopholis scalaris	MZUESC	14034	Brasil	BA	Uruçuca	17	17	17	135	34	entire	divided	1	2	3	1	2	3	8	8	7	4	9	9	4	5	4	5	square	1	1	2	2	1	2	3	4	4	5	1	No	No	circular	252mm	41mm	293mm	1,96mm	1,22mm	2,76mm
xenopholis scalaris	MZUESC	13985	Brasil	BA	Ilhéus	17	17	17	135	29	entire	divided	1	2	3	1	2	3	8	8	7	4	9	9	4	5	4	5	long	1	1	2	2	1	2	3	4	4	5	1	No	No	circular	275mm	43mm	318mm	2,13mm	1,08mm	2,00mm
xenopholis scalaris	MZUESC	13984	Brasil	BA	Ilhéus	17	17	17	131	35	entire	divided	1	2	3	1	2	3	8	8	7	4	9	9	4	5	4	5	square	1	1	2	2	1	2	3	4	4	5	1	No	No	circular	293mm	60mm	353mm	2,21mm	1,10mmm	3,08mm
xenopholis scalaris	CZGB	7361	Brasil	BA	Ituberá	17	17	17	128	29	entire	divided	1	2	3	1	2	3	8	8	7	4	9	9	4	5	4	5	high	1	1	2	2	1	2	3	4	4	5	1	No	No	circular	275mm	45mm	320mm	2,15mm	1,27mm	2,72mm
xenopholis scalaris	CZGB	2163	Brasil	BA	Itacaré	17	17	17	129	33	entire	divided	1	2	3	1	2	3	8	8	7	4	9	9	4	5	4	5	square	1	1	2	2	1	2	3	4	5		1	No	No	circular	230mm	50mm	280mm	1,80mm	1,10mm	2,67mm
xenopholis scalaris	CZGB	2584	Brasil	BA	Ilhéus	17	17	17	135	27	entire	divided	1	2	3	1	2	3	8	8	7	4	9	9	4	5	4	5	long	1	1	2	2	1	2	3	4	4	5	1	No	No	circular	290mm	43mm	333mm	1,77mm	1,29mm	2,73mm
xenopholis scalaris	CZGB	5815	Brasil	BA	Itabuna	17	17	17	135	30	entire	divided	1	2	3	1	2	3	8	8	7	4	9	9	4	5	4	5	long	1	1	2	2	1	2	3	4	4	5	1	No	No	circular	290mm	43mm	333mm	2,11mm	1,11mm	2,34mm
xenopholis scalaris	CZGB	3323	Brasil	BA	Ilhéus	17	17	17	138	31	entire	divided	1	2	3	1	2	3	8	8	7	4	9	9	4	5	4	5	long	1	1	2	2	1	2	3	4	4	5	1	No	No	circular	263mm	41mm	304mm	1,83mm	1,08mm	2,50mm
xenopholis scalaris	CZGB	1693	Brasil	BA	Itacaré	17	17	17	133	29	entire	divided	1	2	3	1	2	3	8	8	7	4	9	9	4	5	4	5	square	1	1	2	2	1	2	3	4	4	5	1	No	No	circular	260mm	43mm	303mm	2,17mm	1,25mm	2,89mm
xenopholis scalaris	CZGB	4778	Brasil	BA	Jussari	17	17	17	132	30	entire	divided	1	2	3	1	2	3	8	8	7	4	9	9	4	5	4	5	long	1	1	2	2	1	2	3	4	4	5	1	No	No	circular	272mm	50mm	322mm	1,93mm	1,21mm	2,73mm
xenopholis scalaris	CZGB	351	Brasil	BA	Ilhéus	17	17	17	129	36	entire	divided	1	2	3	1	2	3	8	8	7	4	9	9	4	5	4	5	long	1	1	2	2	1	2	3	4	4	5	1	No	No	circular	289mm	66mm	355mm	2,32mm	1,41mm	2,56mm
xenopholis scalaris	CZGB	1135	Brasil	BA	Itajuípe	17	17	17	134	34	entire	divided	1	2	2	1	2	2	8	8	7	4	9	9	4	5	4	5	square	1	1	2	2	1	2	3	4	4	5	1	No	No	circular	275mm	65mm	340mm	2,28mm	1,18mm	2,88mm
xenopholis scalaris	CZGB	1107	Brasil	BA	Canavieiras	17	17	17	132	35	entire	divided	1	2	3	1	2	3	8	8	7	4	9	9	4	5	4	5	high	1	1	2	2	1	2	3	4	4	5	1	No	No	circular	300mm	68mm	368mm	1,73mm	1,39mm	2,80mm
xenopholis scalaris	CZGB	1089	Brasil	BA	Canavieiras	17	17	17	135	36	entire	divided	1	2	3	1	2	3	8	8	7	4	9	9	4	5	4	5	long	1	1	2	2	1	2	3	4	4	5	1	No	No	circular	340mm	75mm	415mm	2,01mm	1,15mm	3,28mm
xenopholis scalaris	CZGB	917	Brasil	BA	Ilhéus	17	17	17	136	37	entire	divided	1	2	3	1	2	3	8	8	7	4	9	9	4	5	4	5	high	1	1	2	2	1	2	3	4	4	5	1	No	No	circular	268mm	60mm	320mm	2,72mm	1,38mm	2,90mm
xenopholis scalaris	CZGB	725	Brasil	BA	Ilhéus	17	17	17	136	33	entire	divided	1	2	3	1	2	3	8	8	7	4	9	9	4	5	4	5	square	1	1	2	2	1	2	3	4	4	5	1	No	No	circular	135mm	29mm	164mm	1,61mm	0,85mm	1,65mm
xenopholis scalaris	CZGB	2956	Brasil	BA	Ilhéus	17	17	17	133	36	entire	divided	1	2	3	1	2	3	8	8	7	4	9	9	4	5	4	5	high	1	1	2	2	1	2	3	4	4	5	1	No	No	circular	132mm	29mm	161mm	1,76mm	0,95mm	2,03mm
xenopholis scalaris	CZGB	724	Brasil	BA	Ilhéus	17	17	17	133	35	entire	divided	1	2	3	1	2	3	8	8	7	4	9	9	4	5	4	5	square	1	1	2	2	1	2	3	4	4	5	1	No	No	circular	273mm	44mm	317mm	2,39mm	1,03mm	2,94mm
xenopholis scalaris	CZGB	84	Brasil	BA	Ilhéus	17	17	17	136	34	entire	divided	1	2	3	1	2	3	8	8	7	4	9	9	4	5	4	5	high	2	2	2	2	1	2	3	4	4	5	1	No	No	circular	296mm	56mm	352mm	2,10mm	1,46mm	3,41mm
xenopholis scalaris	CZGB	460	Brasil	BA	Ilhéus	17	17	17	133	36	entire	divided	1	2	2	1	2	2	8	8	7	4	9	9	4	5	4	5	high	1	1	2	2	1	2	3	4	4	5	1	No	No	circular	257mm	51mm	308mm	2,14mm	1,25mm	2,79mm
xenopholis scalaris	CZGB	4838	Brasil	BA	Ilhéus	17	17	17	136	33	entire	divided	1	2	3	1	2	3	8	8	7	4	9	9	4	5	4	5	square	1	1	1	1	1	2	3	4	4	5	1	No	No	circular	257mm	35mm	292mm	1,90mm	1,17mm	2,47mm
xenopholis scalaris	CZGB	4557	Brasil	BA	Ilhéus	17	17	17	133	32	entire	divided	1	2	3	1	2	3	8	8	7	4	9	9	4	5	4	5	high	1	1	2	2	1	2	3	4	4	5	1	No	No	circular	222mm	36mm	258mm	2,05mm	1,03mm	2,12mm
xenopholis scalaris	CZGB	2689	Brasil	BA	Ilhéus	17	17	17	136	33	entire	divided	1	2	3	1	2	3	8	8	7	4	9	9	4	5	4	5	long	1	1	1	1	1	2	3	4	4	5	1	No	No	circular	191mm	32mm	223mm	2,00mm	1,13mm	2,18mm
xenopholis scalaris	CZGB	202	Brasil	BA	Ilhéus	17	17	17	136	36	entire	divided	1	2	2	1	2	2	8	8	7	4	9	9	4	5	4	5	square	1	1	2	2	1	2	3	4	4	5	1	No	No	circular	254mm	57mm	311mm	2,34mm	1,28mm	2,68mm
xenopholis scalaris	CZGB	4172	Brasil	BA	Ilhéus	17	17	17	143	32	entire	divided	1	2	3	1	2	3	8	8	7	4	9	9	4	5	4	5	long	1	1	1	1	1	2	3	4	4	5	1	No	No	circular	254mm	45mm	299mm	1,75mm	1,15mm	2,50mm
xenopholis scalaris	CZGB	2474	Brasil	BA	Ilhéus	17	17	17	129	32	entire	divided	1	2	3	1	2	3	8	8	7	4	9	9	4	5	4	5	square	1	1	2	2	1	2	3	4	4	5	1	No	No	circular	230mm	40mm	270mm	1,82mm	1,07mm	2,34mm
xenopholis scalaris	CZGB	377	Brasil	BA	Ilhéus	17	17	17	126	33	entire	divided	1	2	3	1	2	3	8	8	7	4	9	9	4	5	4	5	square	1	1	2	2	1	2	3	4	4	5	1	No	No	circular	267mm	54mm	321mm
xenopholis scalaris	CZGB	5647	Brasil	BA	Ilhéus	17	17	17	137	32	entire	divided	1	2	3	1	2	3	8	8	7	4	9	9	4	5	4	5	high	1	1	2	2	1	2	3	4	4	5	1	No	No	circular	242mm	44mm	286mm	2,07mm	1,27mm	2,51mm
xenopholis scalaris	CZGB	2585	Brasil	BA	Ilhéus	17	17	17	134	35	entire	divided	1	2	3	1	2	3	8	8	7	4	9	9	4	5	4	5	square	1	1	2	2	1	2	3	4	4	5	1	No	No	circular	161mm	33mm	194mm	1,70mm	0,93mm	1,67mm
xenopholis scalaris	CZGB	1570	Brasil	BA	Ilhéus	17	17	17	131	35	entire	divided	1	2	3	1	2	3	8	8	7	4	9	9	4	5	4	5	long	1	1	2	2	1	2	3	4	4	5	1	No	No	circular	132mm	34mm	166mm	1,45mm	0,99mm	1,62mm
Xenopholis scalaris	CZGB	793	Brasil	BA	Ilhéus	17	17	17	129	37	entire	divided	1	2	3	1	2	3	8	8	7	4	9	9	4	5	4	5	square	1	1	2	2	1	2	3	4	4	5	1	No	No	circular	287mm	63mm	350mm	2,61mm	1,28mm	2,57mm
xenopholis werdingorum	ZUEC	1526	Brasil	MT	Cáceres	19	19	17	195	50	entire	divided	1	2	3	1	2	3	8	8	6	4	9	9	4	5	4	5	long	1	1	2	2	1	2	3	4	4	5	2	No	No	circular	300mm	66mm	366mm	2,55mm	1,41mm	2,85mm
xenopholis werdingorum	ZUEC	890	Brasil	MT	Poconé	19	19	17	181	39	entire	divided	1	2	3	1	2	3	8	8	7	4	9	9	4	5	4	5	square	1	1	2	2	1	2	3	4	4	5	2	No	No	circular	300mm	58mm	358mm	2,46mm	1,49mm	3,91mm
xenopholis scalaris	ZUEC	3874	Brasil			17	17	17	175	33	entire	divided	1	2	3	1	2	3	8	8	7	4	9	9	4	5	4	5	square	1	1	2	2	1	2	3	4	4	5	1	No	No	circular	248mm	48mm	296mm	2,34mm	1,25mm	2,50mm
xenopholis scalaris	ZUEC	3443	Brasil	MT	Paranaita	17	17	17	169	39	entire	divided	1	2	3	1	2	3	8	8	7	4	9	9	4	5	4	5	square	1	1	2	2	1	2	3	4	4	5	1	No	No	circular	271mm	62mm	333mm	2,25mm	1,17mm	2,32mm
Xenopholis undulatus	MZUSP	20493	Brasil	GO	Serra da mesa, niquelândia	19	19	17	172	48	entire	divided	1	2	3	1	2	3	8	8	6	4	9	9	4	5	4	5	long	1	1	2	2	1	2	3	4	4	5	2	No	No	circular	300mm	53mm	353mm	2,72mm	1,50mm	2,33mm
Xenopholis undulatus	MZUSP	20484	Brasil	GO	Serra da mesa, niquelândia	19	19	17	184	34	entire	divided	1	2	3	1	2	3	8	8	6	4	9	9	4	5	4	5	long	1	1	2	2	1	2	3	4	4	5	2	No	No	circular	296mm	56mm	352mm	2,46mm	1,47mm	2,45mm
Xenopholis undulatus	MZUSP	20494	Brasil	GO	Serra da mesa, niquelândia	19	19	17	180	40	entire	divided	1	2	3	1	2	3	8	8	7	4	9	9	4	5	4	5	long	1	1	2	2	1	2	3	4	4	5	2	No	No	circular	320mm	53mm	373mm	2,42mm	1,44mm	2,58mm
Xenopholis undulatus	MZUSP	20485	Brasil	GO	Serra da mesa, niquelândia	19	19	17	184	39	entire	divided	1	2	3	1	2	3	8	8	7	4	9	9	4	5	4	5	long	1	1	2	2	1	2	3	4	4	5	2	No	No		300mm	49mm	349mm
Xenopholis undulatus	MZUSP	20487	Brasil	GO	Serra da mesa, niquelândia	19	19	17	186	44	entire	divided	1	2	3	1	2	3	8	8	6	4	9	9	4	5	4	5	square	1	1	2	2	1	2	3	4	4	5	2	No	No	circular	346mm	60mm	406mm	2,83mm	1,32mm	3,21mm
Xenopholis undulatus	MZUSP	20489	Brasil	GO	Serra da mesa, niquelândia	19	19	17	182	38	entire	divided	1	2	3	1	2	3	8	8	7	4	9	9	4	5	4	5	long	1	1	2	2	1	2	3	4	4	5	2	No	No		315mm	48mm	363mm
Xenopholis undulatus	MZUSP	1499	Brasil	MG	Mariana	19	19	17	176	43	entire	divided	1	2	3	1	2	3	8	8	7	4	9	9	4	5	4	5	long	1	1	2	2	1	2	3	4	4	5	2	No	No	circular	345mm	55mm	400mm	2,80mm	1,64mm	2,61mm
Xenopholis undulatus	MZUSP	20488	Brasil	GO	Serra da mesa, niquelândia	19	19	17	175	48	entire	divided	1	2	2	1	2	2	8	8	7	4	9	9	4	5	4	5	long	1	1	2	2	1	2	3	4	4	5	2	No	No	circular	343mm	61mm	404mm	2,57mm	1,59mm	3,24mm
Xenopholis undulatus	MZUSP	20492	Brasil	GO	Serra da mesa, niquelândia	19	19	17	177	45	entire	divided	1	2	3	1	2	3	8	8	6	4	9	9	4	5	4	5	square	1	1	2	2	1	2	3	4	4	5	2	No	No	circular	169mm	29mm	198mm	1,96mm	1,11mm	1,74mm
Xenopholis undulatus	MZUSP	20490	Brasil	GO	Serra da mesa, niquelândia	19	19	17	180	49	entire	divided	1	2	3	1	2	3	8	8	6	4	9	9	4	5	4	5	square	1	1	2	2	1	2	3	4	4	5	2	No	No	circular	213mm	40mm	253mm	2,19mm	1,24mm	2,05mm
Xenopholis undulatus	MZUSP	20491	Brasil	GO	Serra da mesa, niquelândia	19	19	17	184	54	entire	divided	1	2	3	1	2	3	8	8	6	4	9	9	4	5	4	5	long	1	1	2	2	1	2	3	4	4	5	2	No	No	circular	218mm	44mm	262mm	1,81mm	1,19mm	2,15mm
Xenopholis undulatus	MZUSP	20486	Brasil	GO	Serra da mesa, niquelândia	19	19	17	189	55	entire	divided	1	2	3	1	2	3	8	8	7	4	9	9	4	5	4	5	long	1	1	2	2	1	2	3	4	4	5	2	No	No	circular	293mm	60mm	353mm	2,38mm	1,18mm	2,45mm
Xenopholis undulatus	MZUSP	13255	Brasil	TO	UHE LUIS EDUARDO MAGALHÃES, miracema do tocantins	19	19	17	176	39	entire	divided	1	2	3	1	2	3	8	8	7	4	9	9	4	5	4	5	long	1	1	2	2	1	2	3	4	4	5	2	No	No	circular	340mm	58mm	398mm	2,52mm	1,51mm	2,59mm
Xenopholis undulatus	MZUSP	17694	Brasil	GO	corumbá UHE luiziânia	19	19	17	178	41	entire	divided	1	2	3	1	2	3	8	8	7	4	9	9	4	5	4	5	long	1	1	2	2	1	2	3	4	4	5	2	No	No	circular	333mm	61mm	394mm	2,92mm	1,40mm	2,92mm
Xenopholis undulatus	MZUSP	17287	Brasil	AL	Campo alegre	19	19	17	176	43	entire	divided	1	2	3	1	2	3	8	8	6	4	9	9	4	5	4	5	long	1	1	2	2	1	2	3	4	4	5	2	No	No	circular	155mm	29mm	183mm	1,56mm	1,08mm	1,64mm
Xenopholis undulatus	MZUSP	17697	Brasil	GO	corumbá UHE luiziânia	19	19	17	181	39	entire	divided	1	2	3	1	2	3	8	8	7	4	9	9	4	5	4	5	square	1	1	2	2	1	2	3	4	4	5	2	No	No	circular	150mm	21mm	171mm	1,67mm	1,16mm	1,78mm
Xenopholis undulatus	MZUSP	11033	Brasil	GO	Serra da mesa, niquelândia	19	19	17	180	42	entire	divided	1	2	3	1	2	3	8	8	6	4	9	9	4	5	4	5	long	1	1	2	2	1	2	3	4	4	5	2	No	No	circular	282mm	50mm	332mm	1,87mm	1,38mm	2,18mm
Xenopholis undulatus	MZUSP	18017	Brasil	MG	Cristina	19	19	17	185	43	entire	divided	1	2	3	1	2	3	8	8	7	4	9	9	4	5	4	5	long	1	1	2	2	1	2	3	4	4	5	2	No	No	circular	218mm	34mm	252mm	1,61mm	1,18mm	2,07mm
Xenopholis undulatus	MZUSP	12795	Brasil	GO	Caverna passa três (São Domingos)	19	19	17	181	42	entire	divided	1	2	3	1	2	3	8	8	6	4	9	9	4	5	4	5	long	1	1	2	2	1	2	3	4	4	5	2	No	No	circular	156mm	31mm	187mm	1,84mm	1,34mm	2,11mm
Xenopholis undulatus	MZUSP	15104	Brasil	MG	Cristina	19	19	17	190	54	entire	divided	1	2	3	1	2	3	8	8	6	4	9	9	4	5	4	5	long	1	1	2	2	1	2	3	4	4	5	2	No	No	circular	308mm	66mm	374mm	2,30mm	1,38mm	2,65mm
Xenopholis undulatus	MZUSP	9100	Brasil	PB	Areia	19	19	17	176	43	entire	divided	1	2	3	1	2	3	8	8	6	4	9	9	4	5	4	5	square	1	1	2	2	1	2	3	4	4	5	2	No	No	circular	134mm	22mm	156mm	2,02mm	1,26mm	1,95mm
Xenopholis undulatus	MZUSP	1688	Brasil	GO	Goiânia	19	19	17	184	42	entire	divided	1	2	2	1	2	2	8	8	7	4	9	9	4	5	4	5	square	1	1	2	2	1	2	3	4	4	5	2	No	No	circular	195mm	42mm	237mm	1,87mm	1,30mm	1,77mm
Xenopholis undulatus	MZUSP	20975	Brasil	GO	Serra da mesa, niquelândia	19	19	17	184	39	entire	divided	1	2	3	1	2	3	8	8	7	4	9	9	4	5	4	5	long	1	1	2	2	1	2	3	4	4	5	2	No	No	circular	313mm	53mm	366mm	2,14mm	1,51mm	2,47mm
Xenopholis undulatus	MZUSP	20980	Brasil	GO	Serra da mesa, niquelândia	19	19	17	185	52	entire	divided	1	2	2	1	2	2	8	8	6	4	9	9	4	5	4	5	long	1	1	2	2	1	2	3	4	4	5	2	No	No	circular	340mm	58mm	398mm	2,53mm	1,80mm	2,87mm
Xenopholis undulatus	MZUSP	20982	Brasil	GO	Serra da mesa, niquelândia	19	19	17	177	52	entire	divided	1	2	2	1	2	2	8	8	7	4	9	9	4	5	4	5	square	1	1	2	2	1	2	3	4	4	5	2	No	No	circular	250mm	51mm	301mm	2,17mm	1,32mm	2,69mm
Xenopholis undulatus	MZUSP	20984	Brasil	GO	Serra da mesa, niquelândia	19	19	17	178	45	entire	divided	1	2	2	1	2	3	8	8	7	4	9	9	4	5	4	5	long	1	1	2	2	1	2	3	4	4	5	2	No	No	circular	282mm	53mm	335mm	2,32mm	1,58mm	2,50mm
Xenopholis undulatus	MZUSP	20979	Brasil	GO	Serra da mesa, niquelândia	19	19	17	160	48	entire	divided	1	2	3	1	2	3	8	8	6	4	9	9	4	5	4	5	square	1	1	2	2	1	2	3	4	4	5	2	No	No	circular	258mm	52mm	310mm	2,11mm	1,48mm	2,20mm
Xenopholis undulatus	MZUSP	20977	Brasil	GO	Serra da mesa, niquelândia	19	19	17	178	47	entire	divided	1	2	3	1	2	3	8	8	7	4	9	9	4	5	4	5	long	1	1	2	2	1	2	3	4	4	5	2	No	No	circular	308mm	63mm	371mm	2,22mm	1,53mm	1,47mm
Xenopholis undulatus	MZUSP	20981	Brasil	GO	Serra da mesa, niquelândia	19	19	17	192	44	entire	divided	1	2	3	1	2	3	8	8	7	4	9	9	4	5	4	5	square	1	1	2	2	1	2	3	4	4	5	2	No	No	circular	295mm	45mm	340mm	2,60mm	1,40mm	2,80mm
Xenopholis undulatus	MZUSP	20978	Brasil	GO	Serra da mesa, niquelândia	19	19	17	176	41	entire	divided	1	2	3	1	2	3	8	8	7	4	9	9	4	5	4	5	square	1	1	2	2	1	2	3	4	4	5	2	No	No	circular	271mm	55mm	326mm	2,57mm	1,27mm	2,60mm
Xenopholis undulatus	MZUSP	20976	Brasil	GO	Serra da mesa, niquelândia	19	19	17	189	44	entire	divided	1	2	3	1	2	3	8	8	7	4	9	9	4	5	4	5	square	1	1	2	2	1	2	3	4	4	5	2	No	No	circular	267mm	56mm	323mm	2,25mm	1,21mm	2,36mm
Xenopholis undulatus	MZUSP	20983	Brasil	GO	Serra da mesa, niquelândia	19	19	17	182	41	entire	divided	1	2	2	1	2	2	8	8	7	4	9	9	4	5	4	5	long	1	1	2	2	1	2	3	4	4	5	2	No	No	circular	218mm	39mm	257mm	2,14mm	1,49mm	2,25mm
xenopholis scalaris	MZUSP	21494	Brasil	RO	Machadinho d'oeste	17	17	17	141	33	entire	divided	1	2	3	1	2	3	8	8	7	4	9	9	4	5	4	5	square	1	1	2	2	1	2	3	4	4	5	1	No	No	circular	271mm	49mm	320mm	2,34mm	1,34mm	2,47mm
xenopholis scalaris	MZUSP	19946	Brasil	BA	Uruçuca	17	17	17	143	34	entire	divided	1	2	3	1	2	3	8	8	7	4	9	9	4	5	4	5	square	1	1	2	2	1	2	3	4	4	5	1	No	No	circular	253mm	55mm	308mm	2,20mm	1,19mm	2,35mm
xenopholis scalaris	MZUSP	18562	Brasil	RO	UHE Jirau, Rio Madeira margem direita	17	17	17	145	31	entire	divided	1	2	3	1	2	3	8	8	7	4	9	9	4	5	4	5	high	1	1	2	2	1	2	3	4	4	5	1	No	No	circular	246mm	41mm	287mm	1,76mm	1,16mm	2,35mm
xenopholis scalaris	MZUSP	21955	Brasil	RO	Machadinho d'oeste	17	17	17	150	35	entire	divided	1	2	3	1	2	3	8	8	7	4	9	9	4	5	4	5	square	1	2	2	2	1	2	3	4	4	5	1	No	No	circular	273mm	54mm	327mm	2,13mm	1,09mm	2,31mm
xenopholis scalaris	MZUSP	21954	Brasil	RO	Machadinho d'oeste	17	17	17	156	33	entire	divided	1	2	3	1	2	3	8	8	7	4	9	9	4	5	4	5	long	1	1	2	2	1	2	3	4	4	5	1	No	No	circular	289mm	54mm	343mm	1,97mm	1,10mm	2,75mm
xenopholis scalaris	IBSP	69145	Brasil			17	17	17	130	29	entire	divided	1	2	2	1	2	2	7	8	6	4	9	9	3	4	4	5	square	1	1	2	2	1	2	3	4	4	5	1	No	No	circular	258mm	45mm	303mm	2,14mm	1,20mm	2,39mm
Xenopholis scalaris	IBSP	81403	Brasil	SP	Bertioga	17	17	17	135	31	entire	divided	1	2	3	1	2	3	8	8	7	4	9	9	4	5	4	5	square	1	1	2	2	1	2	3	4	4	5	1	No	No	circular	312mm	55mm	367mm	2,43mm	1,38mm	2,82mm
Xenopholis scalaris	IBSP	88304	Brasil	PA	belterra	17	17	17	137	41	entire	divided	1	2	3	1	2	3	8	8	7	4	9	9	4	5	4	5	square	1	1	1	2	1	2	3	4	4	5	1	No	No	circular	235mm	60mm	295mm	2,29mm	1,43mm	2,60mm
Xenopholis undulatus	IBSP	89418	Brasil	PB	Areia	19	19	17	170	42	entire	divided	1	2	3	1	2	3	8	8	7	4	9	9	4	5	4	5	long	1	1	2	2	1	2	3	4	4	5	2	No	No	circular	165mm	30mm	195mm	1,96mm	1,48mm	1,64mm
xenopholis scalaris	MZUSP	21662	Brasil	RO	Machadinho d'oeste	17	17	17	141	29	entire	divided	1	2	3	1	2	3	8	8	7	4	9	9	4	5	4	5	square	1	1	2	2	1	2	3	4	4	5	1	No	No	circular	237mm	45mm	282mm	1,77mm	1,08mm	2,12mm
xenopholis scalaris	MZUSP	21661	Brasil	RO	Machadinho d'oeste	17	17	17	137	41	entire	divided	1	3	3	1	2	3	8	8	7	4	9	9	4	5	4	5	square	2	2	2	2	1	2	3	4	4	5	1	No	No	circular	246mm	60mm	306mm	2,28mm	1,09mm	2,03mm
xenopholis scalaris	MZUSP	1890	Brasil	SP	Rio Perequê, varjãodo guaratuba	17	17	17	136	37	entire	divided	1	2	3	1	2	2	8	8	7	4	9	9	4	5	4	5	high	1	1	2	2	1	2	3	4	4	5	1	No	No	circular	270mm	60mm	330mm	2,43mm	1,45mm	3,07mm
xenopholis scalaris	MZUSP	11195	Brasil	MT	Apiacás	17	17	17	140	31	entire	divided	1	2	3	1	1	3	8	8	7	4	9	9	4	5	4	5	square	1	1	2	2	1	2	3	4	4	5	1	No	No	circular	273mm	50mm	323mm	2,18mm	1,23mm	2,42mm
xenopholis scalaris	MZUSP	11180	Brasil	MT	Apiacás	17	17	17	144	38	entire	divided	1	1	3	1	1	3	8	8	7	4	9	9	4	5	4	5	square	1	1	2	2	1	2	3	4	4	5	1	No	No	circular	278mm	50mm	328mm	2,06mm	1,46mm	2,55mm
xenopholis scalaris	MZUSP	11181	Brasil	MT	Apiacás	17	17	17	141	36	entire	divided	1	2	3	1	2	3	8	8	7	4	9	9	4	5	4	5	long	1	1	2	2	1	2	3	4	4	5	1	No	No	circular	279mm	51mm	330mm	2,33mm	1,15mm	2,34mm
xenopholis scalaris	MZUSP	20078	Brasil	BA	Serra Bonita, camacan	17	17	17	134	32	entire	divided	1	2	3	1	2	3	8	8	7	4	9	9	4	5	4	5	long	1	1	2	2	1	2	3	4	4	5	1	No	No	circular	275mm	51mm	326mm	1,95mm	1,39mm	2,56mm
xenopholis scalaris	MZUSP	11427	Brasil	MT	Aripuana	17	17	17	140	34	entire	divided	1	2	3	1	2	3	8	8	7	4	9	9	4	5	4	5	square	1	1	2	2	1	2	3	4	4	5	1	No	No		234mm	45mm	279mm	1,99mm	1,32mm	2,44mm
xenopholis scalaris	MZUSP	10531	Brasil	AM	Coari, cabeceira do rio urucu	17	17	17	135	37	entire	divided	1	2	3	1	2	3	8	8	7	4	9	9	4	5	4	5	square	1	1	2	2	1	2	3	4	4	5	1	No	No	circular	210mm	45mm	255mm	1,77mm	1,40mm	2,10mm
xenopholis scalaris	MZUSP	5892	Brasil	AM	Borba	17	17	17	145	35	entire	divided	1	2	3	1	2	3	8	8	7	4	9	9	4	5	4	5	long	1	1	2	2	1	2	3	4	4	5	1	No	No	circular	252mm	45mm	297mm	1,80mm	1,31mm	1,95mm
xenopholis scalaris	MZUSP	8503	Brasil	RO	Nova colina, ji-paraná	17	17	17	137	44	entire	divided	1	2	3	1	2	3	8	8	7	4	9	9	4	5	4	5	square	1	1	2	2	1	2	3	4	4	5	1	No	No	circular	235mm	55mm	290mm	1,90mm	1,12mm	2,14mm
xenopholis scalaris	MZUSP	20647	Brasil	BA	Uruçuca	17	17	17	139	36	entire	divided	1	2	3	1	2	3	8	8	7	4	9	9	4	5	4	5	long	1	1	2	2	1	2	3	4	4	5	1	No	No	circular	255mm	57mm	312mm	2,03mm	1,19mm	2,73mm
xenopholis scalaris	MZUSP	19616	Brasil	PA	Porto de Moz	17	17	17	134	45	entire	divided	1	2	3	1	2	3	8	8	7	4	9	9	4	5	4	5	high	1	1	2	2	1	2	3	4	4	5	1	No	No	circular	230mm	58mm	288mm	1,83mm	1,18mm	2,73mm
xenopholis scalaris	MZUSP	21594	Brasil	BA	Ilhéus	17	17	17	134	30	entire	divided	1	2	3	1	2	3	8	8	7	4	9	9	4	5	4	5	long	1	1	2	2	1	2	3	4	4	5	1	No	No	circular	235mm	44mm	279mm	1,66mm	1,16mm	2,64mm
xenopholis scalaris	MZUSP	20648	Brasil	BA	Ilhéus	17	17	17	136	36	entire	divided	1	2	3	1	2	3	8	8	7	4	9	9	4	5	4	5	long	1	1	2	2	1	2	3	4	4	5	1	No	No	circular	245mm	45mm	290mm	1,68mm	1,15mm	2,15mm
Xenopholis scalaris	MZUSP	9622	Brasil	BA	Ilhéus	17	17	17	136	30	entire	divided	1	2	3	1	2	3	8	8	7	4	9	9	4	5	4	5	square	1	1	2	2	1	2	3	4	4	5	1	No	No	circular	250mm	41mm	291mm	2,32mm	1,20mm	2,36mm
Xenopholis scalaris	MZUSP	8498	Brasil	RO	Santa cruz da serra	17	17	17	135	37	entire	divided	1	2	3	1	2	2	8	8	7	4	9	9	4	5	4	5	square	1	1	2	2	1	2	3	4	4	5	1	No	No	circular	220mm	50mm	270mm	1,95mm	1,18mm	2,33mm
Xenopholis scalaris	MZUSP	4409	Brasil	AM	Igarapé belém, Humaitá	17	17	17	141	32	entire	divided	1	2	3	1	2	3	8	8	7	4	9	9	4	5	4	5	square	1	1	2	2	1	2	3	4	4	5	1	No	No	circular	240mm	44mm	284mm	1,65mm	1,19mm	1,96mm
Xenopholis scalaris	MZUSP	11326	Brasil	MT	juruena	17	17	17	136	40	entire	divided	1	2	3	1	2	3	8	8	7	4	9	9	4	5	4	5	long	1	1	2	2	1	2	3	4	4	5	1	No	No	circular	255mm	55mm	310mm	2,40mm	1,33mm	2,59mm
Xenopholis scalaris	MZUSP	15858	Brasil	BA	Uná	17	17	17	137	34	entire	divided	1	2	3	1	2	3	8	8	7	4	9	9	4	5	4	5	square	1	1	2	2	1	2	3	4	4	5	1	No	No	circular	256mm	44mm	300mm	2,22mm	1,32mm	2,76mm
Xenopholis scalaris	MZUSP	15857	Brasil	BA	Uná	17	17	17	137	34	entire	divided	1	2	3	1	2	3	8	8	7	4	9	9	4	5	4	5	high	1	1	2	2	1	2	3	4	4	5	1	No	No	circular	222mm	42mm	264mm	1,73mm	1,17mm	2,15mm
Xenopholis scalaris	MZUSP	17983	Brasil	BA	Ilhéus	17	17	17	135	35	entire	divided	1	2	3	1	2	3	8	8	7	4	9	9	4	5	4	5	long	1	1	2	2	1	2	3	4	4	5	1	No	No	circular	280mm	58mm	338mm	1,94mm	1,72mm	2,39mm
Xenopholis scalaris	MZUSP	17982	Brasil	BA	Ilhéus	17	17	17	130	32	entire	divided	1	2	3	1	2	3	8	8	7	4	9	9	4	5	4	5	high	1	1	2	2	1	2	3	4	4	5	1	No	No		291mm	47mm	338mm
Xenopholis scalaris	MZUSP	21713	Brasil	PA	Belo monte, highmira	17	17	17	137	30	entire	divided	1	2	3				8		7	4	9	9	4	5			high	2	2			1	2	3	4	4	5	1	No	No	circular	240mm	42mm	282mm	1,94mm	1,45mm	2,02mm
Xenopholis scalaris	MZUSP	21714	Brasil	PA	Belo monte, highmira	17	17	17	142	31	entire	divided	1	2	3	1	2	3	8	8	7	4	9	9	4	5	4	5	square	1	1	2	2	1	2	3	4	4	5	1	No	No	circular	221mm	41mm	262mm	2,09mm	1,00mm	2,13mm
Xenopholis scalaris	MZUSP	21711	Brasil	PA	Belo monte, highmira	17	17	17	133	36	entire	divided	1	2	3	1	2	3	8	8	7	4	9	9	4	5	4	5	high	2	2	2	2	1	2	3	4	4	5	1	No	No	circular	205mm	47mm	252mm	1,87mm	1,25mm	1,93mm
Xenopholis scalaris	MZUSP	21712	Brasil	PA	Belo monte, highmira	17	17	17	129	39	entire	divided	1	2	3	1	2	3	8	8	7	4	9	9	4	5	4	5	long	1	1	2	2	1	2	3	4	4	5	1	No	No	circular	222mm	56mm	278mm	2,06mm	1,21mm	2,52mm
Xenopholis scalaris	MZUSP	21715	Brasil	PA	Belo monte, highmira	17	17	17	137	32	entire	divided	1	2	3	1	2	3	8	8	7	4	9	9	4	5	4	5	high	1	1	2	2	1	2	3	4	4	5	1	No	No	circular	236mm	42mm	279mm	1,91mm	1,26mm	2,04mm
Xenopholis scalaris	MZUSP	20865	Brasil	RO	UHE jirau Porto Velho	17	17	17	140	39	entire	divided	1	2	3	1	2	3	8	8	7	4	9	9	4	5	4	5	square	1	1	2	2	1	2	3	4	4	5	1	No	No	circular	224mm	51mm	275mm	1,84mm	1,01mm	2,15mm
Xenopholis scalaris	MZUSP	8713	Brasil	RO	Santa Bárbara, porto velho	17	17	17	138	43	entire	divided	1	2	3	1	2	3	8	8	7	4	9	9	4	5	4	5	square	1	1	2	2	1	2	3	4	4	5	1	No	No	circular	225mm	57mm	282mm	1,92mm	1,10mm	2,14mm
Xenopholis scalaris	MZUSP	20481	Brasil	RO	Porto velho UHE jirau	17	17	17	139	45	entire	divided	1	2	3	1	2	3	8	8	7	4	9	9	4	5	4	5	long	1	1	2	2	1	2	3	4	4	5	1	No	No	circular	245mm	56mm	301mm	2,09mm	1,33mm	2,45mm
Xenopholis scalaris	MZUSP	21106	Brasil	RO	UHE jirau Porto Velho	17	17	17	138	43	entire	divided	1	2	3	1	2	3	8	8	7	4	9	9	4	5	4	5	high	1	1	2	2	1	2	3	4	4	5	1	No	No	circular	243mm	56mm	299mm	1,88mm	1,14mm	2,35mm
Xenopholis scalaris	MZUSP	20482	Brasil	RO	UHE jirau Mutum	17	17	17	143	32	entire	divided	1	2	3	1	2	3	8	8	7	4	9	9	4	5	4	5	square	1	1	2	2	1	2	3	4	4	5	1	No	No	circular	263mm	45mm	308mm	2,08mm	1,16mm	1,86mm
Xenopholis scalaris	MZUSP	18105	Brasil	RO	UHE jirau Porto Velho (margem esquerda)	17	17	17	147	33	entire	divided	1	2	3	1	2	3	8	8	7	4	9	9	4	5	4	5	square	1	1	2	2	1	2	3	4	4	5	1	No	No	circular	267mm	46mm	313mm	1,92mm	1,25mm	2,41mm
Xenopholis scalaris	MZUSP	20844	Brasil	RO	UHE jirau Porto Velho (margem esquerda)	17	17	17	137	32	entire	divided	1	2	3	1	2	3	8	8	7	4	9	9	4	5	4	5	square	1	1	2	2	1	2	3	4	4	5	1	No	No	circular	250mm	45mm	295mm	2,28mm	1,10mm	2,41mm
Xenopholis scalaris	MZUSP	21479	Brasil	RO	Machadinho d'oeste	17	17	17	146	36	entire	divided	1	2	3	1	2	3	8	8	7	4	9	9	4	5	4	5	square	1	1	2	2	1	2	3	4	4	5	1	No	No	circular	252mm	51mm	303mm	2,35mm	1,19mm	1,97mm
Xenopholis scalaris	MZUSP	19752	Brasil	RO	UHE jirau Porto Velho (margem direita)	17	17	17	144	36	entire	divided	1	2	3	1	2	3	8	8	7	4	9	9	4	5	4	5	long	1	1	2	2	1	2	3	4	4	5	1	No	No	circular	233mm	47mm	280mm	2,02mm	1,20mm	2,21mm
Xenopholis scalaris	MZUSP	19448	Brasil	RO	UHE jirau Porto Velho	17	17	17	137	42	entire	divided	1	2	3	1	2	3	8	8	7	4	9	9	4	5	4	5	square	1	1	2	2	1	2	3	4	4	5	1	No	No	circular	230mm	51mm	281mm	1,87mm	1,19mm	2,08mm
Xenopholis scalaris	MZUSP	19449	Brasil	RO	UHE jirau Porto Velho	17	17	17	135	40	entire	divided	1	2	3	1	2	3	8	8	7	4	9	9	4	5	4	5	square	2	1	2	2	1	2	3	4	4	5	1	No	No	circular	135mm	30mm	165mm	1,52mm	1,03mm	1,37mm
Xenopholis scalaris	MZUSP	21466	Brasil	RO	Machadinho d'oeste	17	17	17	148	32	entire	divided	1	2	3	1	2	3	8	8	7	4	9	9	4	5	4	5	square	1	2	2	2	1	2	3	4	4	5	1	No	No	circular	256mm	50mm	306mm	2,06mm	1,31mm	1,92mm
Xenopholis scalaris	MZUSP	21467	Brasil	RO	Machadinho d'oeste	17	17	17	149	31	entire	divided	1	2	3	1	2	3	8	8	7	4	9	9	4	5	4	5	high	1	1	2	2	1	2	3	4	4	5	1	No	No	circular	231mm	40mm	271mm	1,96mm	1,08mm	2,08mm
Xenopholis scalaris	MZUSP	22338	Brasil	RO	UHE jirau Abunã porto velho	17	17	17	144	40	entire	divided	1	2	3	1	2	3	8	8	7	4	9	9	4	5	4	5	square	1	1	2	2	1	2	3	4	4	5	1	No	No	circular	210mm	49mm	259mm	1,74mm	1,06mm	1,93mm
Xenopholis scalaris	MZUSP	22339	Brasil	RO	UHE jirau Abunã porto velho	17	17	17	142	30	entire	divided	1	2	2	1	2	3	8	8	7	4	9	9	4	5	4	5	square	1	1	2	2	1	2	3	4	4	5	1	No	No	circular	190mm	31mm	221mm	1,80mm	1,30mm	1,75mm
Xenopholis scalaris	MZUSP	20678	Brasil	RO	UHE jirau Porto Velho (margem esquerda)	17	17	17	143	31	entire	divided	1	2	3	1	2	3	8	8	7	4	9	9	4	5	4	5	square	1	1	2	2	1	2	3	4	4	5	1	No	No	circular	261mm	45mm	306mm	2,17mm	1,24mm	2,49mm
Xenopholis scalaris	MZUSP	20677	Brasil	RO	UHE jirau Porto Velho (margem esquerda)	17	17	17	137	36	entire	divided	1	2	3	1	2	3	8	8	7	4	9	9	4	5	4	5	square	1	2	2	2	1	2	3	4	4	5	1	No	No	circular	212mm	47mm	259mm	1,67mm	1,16mm	2,11mm
Xenopholis scalaris	MZUSP	20845	Brasil	RO	UHE jirau Porto Velho	17	17	17	144	37	entire	divided	1	2	3	1	2	3	8	8	7	4	9	9	4	5	4	5	square	1	1	2	2	1	2	3	4	4	5	1	No	No	circular	276mm	50mm	326mm	2,02mm	2,27mm	2,62mm
Xenopholis scalaris	MZUSP	20846	Brasil	RO	UHE jirau Porto Velho (margem esquerda)	17	17	17	134	43	entire	divided	1	2	3	1	2	3	8	8	7	4	9	9	4	5	4	5	square	1	1	2	2	1	2	3	4	4	5	1	No	No	circular	230mm	56mm	286mm	1,71mm	1,28mm	3,13mm
Xenopholis scalaris	MZUSP	19445	Brasil	RO	UHE jirau Porto Velho (margem esquerda)	17	17	17	140	34	entire	divided	1	2	3	1	2	3	8	8	7	4	9	9	4	5	4	5	square	1	1	2	2	1	2	3	4	4	5	1	No	No	circular	214mm	40mm	254mm	1,89mm	1,09mm	2,02mm
Xenopholis scalaris	MZUSP	19446	Brasil	RO	UHE jirau Porto Velho (margem esquerda)	17	17	17	134	35	entire	divided	1	2	2	1	2	3	8	8	7	4	9	9	4	5	4	5	square	1	1	2	2	1	2	3	4	4	5	1	No	No	circular	234mm	43mm	277mm	1,74mm	1,04mm	2,13mm
Xenopholis scalaris	MZUSP	19447	Brasil	RO	UHE jirau Porto Velho (margem esquerda)	17	17	17	148	44	entire	divided	1	2	3	1	2	3	8	8	7	4	9	9	4	5	4	5	square	1	1	2	2	1	2	3	4	4	5	1	No	No	circular	260mm	45mm	305mm	2,05mm	1,21mm	2,17mm
Xenopholis scalaris	MZUSP	19694	Brasil	RO	UHE jirau Porto Velho (margem esquerda)	17	17	17	136	45	entire	divided	1	2	3	1	2	3	8	8	7	4	9	9	4	5	4	5	square	1	1	2	2	1	2	3	4	4	5	1	No	No	circular	241mm	55mm	296mm	1,93mm	1,25mm	2,34mm
Xenopholis scalaris	MZUSP	19693	Brasil	RO	UHE jirau Porto Velho (margem esquerda)	17	17	17	139	45	entire	divided	1	2	3	1	2	3	8	8	7	4	9	9	4	5	4	5	square	1	1	2	2	1	2	3	4	4	5	1	No	No	circular	224mm	51mm	275mm	1,99mm	1,12mm	2,10mm
Xenopholis scalaris	MZUSP	19692	Brasil	RO	UHE jirau Porto Velho (margem esquerda)	17	17	17	143	34	entire	divided	1	2	3	1	2	3	8	8	7	4	9	9	4	5	4	5	long	1	1	2	2	1	2	3	4	4	5	1	No	No	circular	210mm	44mm	254mm	1,98mm	1,04mm	2,11mm
Xenopholis scalaris	MZUSP	20873	Brasil	RO	UHE jirau Porto Velho (margem esquerda)	17	17	17	147	35	entire	divided	1	2	3	1	2	3	8	8	7	4	9	9	4	5	4	5	square	1	1	2	2	1	2	3	4	4	5	1	No	No	circular	264mm	44mm	308mm	1,99mm	1,11mm	2,14mm
Xenopholis scalaris	MZUSP	20874	Brasil	RO	UHE jirau Porto Velho (margem esquerda)	17	17	17	141	41	entire	divided	1	2	3	1	2	2	8	8	7	4	9	9	4	5	4	5	square	1	1	2	2	1	2	3	4	4	5	1	No	No	circular	217mm	47mm	264mm	2,14mm	1,19mm	2,44mm
Xenopholis scalaris	MZUSP	20872	Brasil	RO	UHE jirau Porto Velho (margem esquerda)	17	17	17	146	32	entire	divided	1	2	3	1	2	3	8	8	7	4	9	9	4	5	4	5	square	1	1	2	2	1	2	3	4	4	5	1	No	No	circular	224mm	44mm	268mm	2,13mm	1,25mm	2,33mm
Xenopholis scalaris	MZUSP	18597	Brasil	RO	UHE jirau Porto Velho (margem esquerda)	17	17	17	148	37	entire	divided	1	2	3	1	2	3	8	8	7	4	9	9	4	5	4	5	long	1	1	2	2	1	2	3	4	4	5	1	No	No	circular	239mm	57mm	296mm	2,24mm	1,27mm	2,77mm
Xenopholis scalaris	MZUSP	18598	Brasil	RO	UHE jirau Porto Velho (margem esquerda)	17	17	17	149	42	entire	divided	1	2	2	1	2	2	8	8	7	4	9	9	4	5	4	5	long	1	1	2	2	1	2	3	4	4	5	1	No	No	circular	263mm	50mm	313mm	2,22mm	1,26mm	2,35mm
Xenopholis scalaris	MZUSP	18596	Brasil	RO	UHE jirau Porto velho (margem esquerda)	17	17	17	151	36	entire	divided	1	2	2	1	2	2	8	8	7	4	9	9	4	5	4	5	square	1	1	2	2	1	2	3	4	4	5	1	No	No	circular	250mm	47mm	297mm	2,21mm	1,22mm	2,66mm
Xenopholis scalaris	MZUSP	18917	Brasil	RO	UHE jirau Porto Velho (margem esquerda)	17	17	17	137	36	entire	divided	1	2	3	1	2	3	8	8	7	4	9	9	4	5	4	5	square	1	1	2	2	1	2	3	4	4	5	1	No	No	circular	204mm	51mm	255mm	2,04mm	1,14mm	2,25mm
Xenopholis scalaris	MZUSP	18915	Brasil	RO	UHE jirau Porto Velho (margem esquerda)	17	17	17	146	39	entire	divided	1	2	3	1	2	3	8	8	7	4	9	9	4	5	4	5	square	1	1	2	2	1	2	3	4	4	5	1	No	No	circular	257mm	54mm	311mm	2,28mm	1,23mm	3,73mm
Xenopholis scalaris	MZUSP	18916	Brasil	RO	UHE jirau Porto Velho (margem esquerda)	17	17	17	147	41	entire	divided	1	2	3	1	2	3	8	8	7	4	9	9	4	5	4	5	square	1	1	2	2	1	2	3	4	4	5	1	No	No	circular	244mm	55mm	299mm	2,21mm	1,18mm	2,44mm
Xenopholis scalaris	UFAC	79	Brasil	AC	Cruzeiro do sul, PNSD igarape ramon	17	17	17	145	32	entire	divided	1	2	3	1	2	3	8	8	7	4	9	9	4	5	4	5	square	1	1	2	2	1	2	3	4	4	5	1	No	No	circular	273mm	53mm	326mm	2,44mm	1,34mm	2,95mm
Xenopholis scalaris	UFAC	62	Brasil	AC	Cruzeiro do sul	17	17	17	143	29	entire	divided	1	2	3	1	2	3	8	8	7	4	9	9	4	5	4	5	square	1	1	2	2	1	2	3	4	4	5	1	No	No	circular	286mm	49mm	392mm	2,26mm	1,17mm	2,38mm
Xenopholis scalaris	UFAC	251	Brasil	AC	Rio Branco, fazenda são raimundo, margem esquerda rio acre	17	17	17	141	32	entire	divided	1	2	3	1	2	3	8	8	7	4	9	9	4	5	4	5	square	1	1	2	2	1	2	3	4	4	5	1	No	No	circular	246mm	44mm	290mm	1,56mm	0,99mm	2,43mm
Xenopholis scalaris	UFAC	593	Brasil	AC	Manoel Urbano, parque estadual chandles	17	17	17	142	31	entire	divided	1	2	2	1	2	2	8	8	7	4	9	9	4	5	4	5	square	1	1	2	2	1	2	3	4	4	5	1	No	No	circular	255mm	56mm	311mm	2,49mm	1,16mm	2,32mm
Xenopholis scalaris	UFAC	80	Brasil	AC	Cruzeiro do sul	17	17	17	132	33	entire	divided	1	2	2	1	2	2	8	8	7	4	9	9	4	5	4	5	square	1	1	2	2	1	2	3	4	4	5	1	No	No	circular	254mm	56mm	310mm	1,92mm	1,52mm	2,13mm
Xenopholis scalaris	UFAC	199	Brasil			17	17	17	142	33	entire	divided	1	2	3	1	2	3	8	8	7	4	9	9	4	5	4	5	square	1	1	2	2	1	2	3	4	4	5	1	No	No	circular	239mm	50mm	289mm	2,43mm	1,34mm	2,46mm
[truncated: 8 more columns]

## Sheet: Coordinates
Identification	Acronyms	Number	Country	State	Locality	Latitude	Longitude
Xenopholis undulatus	FUNED	1948	Brasil	MG	Uberlândia	18º 55' 07" S	48º 16' 38" W
Xenopholis undulatus	FUNED	1136	Brasil	MG	Nova Ponte	19º 09' 09" S	47º 40' 29" W
Xenopholis scalaris	FUNED	1989	Brasil	PA	Canaã dos carajas	06º 29' 49" S	49º 52' 42" W
Xenopholis undulatus	FUNED	585	Brasil	MG	Oliveira	20º 41' 47" S	44º 49' 38" W
Xenopholis undulatus	FUNED	1180	Brasil	MG	Araguari	18º 38' 50" S	48º 11' 14" W
Xenopholis undulatus	FUNED	3124	Brasil	MG	Serro	18º 36' 17" S	43º 22' 46" W
Xenopholis undulatus	FUNED	1459	Brasil	MG	Lavras	21º 14' 43" S	44º 59' 59" W
Xenopholis undulatus	FUNED	746	Brasil	MG	Nova Ponte	19º 09' 09" S	47º 40' 29" W
Xenopholis undulatus	FUNED	194	Brasil	MG	Moeda	20º 19' 59" S	44º 03' 10" W
Xenopholis scalaris	URCA	6211	Brasil	PE	RPPN Frei caneca, Jaqueira	08º 43' 36" S	35º 47' 36" W
Xenopholis scalaris	URCA	6210	Brasil	PE	RPPN Frei caneca, Jaqueira	08º 43' 36" S	35º 47' 36" W
Xenopholis scalaris	URCA	5099	Brasil	PE	RPPN Pedra D'antas, Lagoa dos gatos	08°39′31″ S	35°53′59″ W
Xenopholis scalaris	URCA	3609	Brasil	PE	Reserva ecológica de Gurjaú, cabo de santo agostinho	08º 17' 12" S	35º 02' 06" W
Xenopholis undulatus	MPEG	16498	Brasil	PA	Marabá, carajas serra norte	05º 22' 07" S	49º 07' 04" W
Xenopholis undulatus	MPEG	16557	Brasil	MA	Porto franco, fazenda perseverança	06º 20' 18" S	47º 23' 57" W
Xenopholis undulatus	MPEG	20526	Brasil	MA	Urbano santos, fazenda santo amaro	03º 12' 28" S	43º 24' 13" W
Xenopholis undulatus	MPEG	20527	Brasil	MA	Urbano santos, fazenda santo amaro	03º 12' 28" S	43º 24' 13" W
Xenopholis scalaris	MPEG	26563	Brasil	PA	Marabá, vila união	05º 22' 07" S	49º 07' 04" W
Xenopholis scalaris	MPEG	23163	Brasil	PA	Portel, Flona Caxiuanã	01º 56' 08" S	50º 49' 16" W
Xenopholis scalaris	MPEG	19568	Brasil	RO	Guajará-mirim, Reserva Biológica Rio Ouro Preto	10º 46' 58" S	65º 20' 22" W
Xenopholis scalaris	MPEG	16343	Brasil	AM	Carauari, Rio jurua	04º 52' 58" S	66º 53' 45" W
Xenopholis scalaris	MPEG	20963	Brasil	AM	Manicoré, Fazenda passo Formoso, Região Rio Marmelos	05º 48' 33" S	61º 18' 01" W
Xenopholis scalaris	MPEG	23761	Brasil	PA	Melgaço, Flona caxiuanã	01º 48' 16" S	50º 42' 44" W
Xenopholis scalaris	MPEG	26718	Brasil	PA	Parauapebas, Flona carajás	06º 04' 03" S	49º 54' 08" W
Xenopholis scalaris	MPEG	25747	Brasil	PA	Aveiro, Próximo à Brasília legal	03º 36' 20" S	55º 19' 54" W
Xenopholis scalaris	MPEG	21464	Brasil	PA	Almeirim, Monte Dourado. Pacanari	01º 31' 24" S	52º 34' 54" W
Xenopholis scalaris	MPEG	24607	Brasil	PA	Itaituba	04º 16' 34" S	55º 59' 01" W
Xenopholis scalaris	MPEG	19677	Brasil	AP	Serra do Navio, Projeto amaparí	00º 53' 44" N	52º 00' 08" W
Xenopholis scalaris	MPEG	25667	Brasil	RO	Porto velho, UHE Santo Antônio, margem esquerda do rio madeira	08º 45' 43" S	63º 54' 14" W
Xenopholis scalaris	MPEG	25658	Brasil	RO	Porto velho, UHE Santo Antônio, margem esquerda do rio madeira	08º 45' 43" S	63º 54' 14" W
Xenopholis scalaris	MPEG	25669	Brasil	RO	Porto velho, UHE Santo Antônio, margem esquerda do rio madeira	08º 45' 43" S	63º 54' 14" W
Xenopholis scalaris	MPEG	25665	Brasil	RO	Porto velho, UHE Santo Antônio, margem esquerda do rio madeira	08º 45' 43" S	63º 54' 14" W
Xenopholis scalaris	MPEG	25668	Brasil	RO	Porto velho, UHE Santo Antônio, margem esquerda do rio madeira	08º 45' 43" S	63º 54' 14" W
Xenopholis scalaris	MPEG	25663	Brasil	RO	Porto velho, UHE Santo Antônio, margem esquerda do rio madeira	08º 45' 43" S	63º 54' 14" W
Xenopholis scalaris	MPEG	26095	Brasil	RO	UHE Jirau, Rio Madeira margem direita	9°16'17.10"S	64°38'26.65"O
Xenopholis scalaris	MPEG	17565	Brasil	AM	Presidente Figueiredo, Balbina área de inundação da UHE, margem direito do rio uatumã	02º 02' 04" S	60º 01' 30" W
Xenopholis scalaris	MPEG	5447	Brasil	PA	Capitão poço, paraquequara	01º 44' 47" S	47º 03' 34" W
Xenopholis scalaris	MPEG	16794	Brasil	PA	Marabá, serra norte carajás, área do manganês azul	05º 22' 07" S	49º 07' 04" W
Xenopholis scalaris	MPEG	22272	Brasil	AM	Coari, Porto urucu	14º 38' 27" S	39º 33' 04" W
Xenopholis scalaris	MPEG	20455	Brasil	PA	Melgaço	01º 48' 16" S	50º 42' 44" W
Xenopholis scalaris	MPEG	19993	Brasil	PA	Melgaço, Flona caxiuanã, rio curuá	01º 48' 16" S	50º 42' 44" W
Xenopholis scalaris	MPEG	23215	Brasil	PA	Portel, Flona Caxiuanã, flona caxiuanã	01º 56' 08" S	50º 49' 16" W
Xenopholis scalaris	MPEG	17401	Brasil	AM	Presidente Figueiredo, Balbina área de inundação da UHE, margem direito do rio uatumã	02º 02' 04" S	60º 01' 30" W
Xenopholis scalaris	MPEG	17471	Brasil	AM	Presidente Figueiredo, Balbina área de inundação da UHE, margem direito do rio uatumã	02º 02' 04" S	60º 01' 30" W
Xenopholis scalaris	MPEG	17445	Brasil	AM	Presidente Figueiredo, Balbina área de inundação da UHE, margem direito do rio uatumã	02º 02' 04" S	60º 01' 30" W
Xenopholis scalaris	MPEG	24575	Brasil	PA	Itaituba, APA Tapajós, mina do tocantinzinho	04º 16' 34" S	55º 59' 01" W
Xenopholis scalaris	MPEG	24576	Brasil	PA	Itaituba, APA Tapajós, mina do tocantinzinho	04º 16' 34" S	55º 59' 01" W
Xenopholis scalaris	MPEG	24574	Brasil	PA	Itaituba, APA Tapajós, mina do tocantinzinho	04º 16' 34" S	55º 59' 01" W
Xenopholis scalaris	MPEG	25264	Brasill	PA	Itaituba, Parna Amazônica	04º 16' 34" S	55º 59' 01" W
Xenopholis scalaris	MPEG	25263	Brasill	PA	Itaituba, Parna Amazônica	04º 16' 34" S	55º 59' 01" W
Xenopholis scalaris	MPEG	25261	Brasill	PA	Itaituba, Parna Amazônica	04º 16' 34" S	55º 59' 01" W
Xenopholis scalaris	MPEG	24619	Brasill	PA	Itaituba, Parna Amazônica	04º 16' 34" S	55º 59' 01" W
Xenopholis scalaris	MPEG	24614	Brasill	PA	Itaituba, Parna Amazônica	04º 16' 34" S	55º 59' 01" W
Xenopholis scalaris	MPEG	23234	Brasil	PA	Parauapebas	06º 04' 03" S	49º 54' 08" W
Xenopholis scalaris	MPEG	19069	Brasil	PA	Santarém	02º 26' 35" S	54º 42' 30" W
Xenopholis scalaris	MPEG	23826	Brasil	AM	Maués, São Tomé.Igarapé Tabacal, Rio paraconi	03º 23' 01" S	57º 43' 07" W
Xenopholis scalaris	MPEG	23833	Brasil	AM	Maués, Rio paraconi	03º 23' 01" S	57º 43' 07" W
Xenopholis scalaris	MPEG	23985	Brasil	RO	Porto velho, UHE jirau. Jaci-Paraná	08º 45' 43" S	63º 54' 14" W
Xenopholis scalaris	MPEG	20370	Brasil	RO	Guajará-mirim, Parque estadual Guajará Mirim	10º 46' 58" S	65º 20' 22" W
Xenopholis scalaris	MPEG	20371	Brasil	RO	Guajará-mirim, Parque estadual Guajará Mirim	10º 46' 58" S	65º 20' 22" W
Xenopholis scalaris	MPEG	17935	Brasil	RO	Porto velho, Margem do rio Jamarí, UHE Samuel	08º 45' 43" S	63º 54' 14" W
Xenopholis scalaris	MPEG	17963	Brasil	RO	Porto velho, Margem do rio Jamarí, UHE Samuel	08º 45' 43" S	63º 54' 14" W
Xenopholis scalaris	MPEG	17815	Brasil	RO	Porto velho, Margem do rio Jamarí, UHE Samuel	08º 45' 43" S	63º 54' 14" W
Xenopholis scalaris	MPEG	18143	Brasil	RO	Porto velho, Margem esquerda do rio Jamarí, UHE Samuel	08º 45' 43" S	63º 54' 14" W
Xenopholis scalaris	MPEG	23722	Brasil	PA	Almeirim, Rebio Maicuru	01º 31' 24" S	52º 34' 54" W
Xenopholis scalaris	MPEG	22723	Brasil	PA	Portel, Fazenda Riacho Monte Verde	01º 56' 08" S	50º 49' 16" W
Xenopholis scalaris	MPEG	23602	Brasil	PA	Santa Bárbara	01º 13' 25" S	48º 17' 40" W
Xenopholis scalaris	MPEG	15431	Brasil	PA	Ananindeua, Lago azul	01º 21' 56" S	48º 22' 20" W
Xenopholis scalaris	MPEG	24600	Brasil	PA	Melgaço, floresta nacional caxiuanã	01º 48' 16" S	50º 42' 44" W
Xenopholis scalaris	MPEG	24597	Brasil	PA	Itaituba, mina do palito	04º 16' 34" S	55º 59' 01" W
Xenopholis scalaris	MPEG	24327	Brasil	PA	Juruti, Mutum	02º 09' 08" S	56º 05' 32" W
Xenopholis scalaris	MPEG	22503	Brasil	PA	Juruti, Barroso	02º 09' 08" S	56º 05' 32" W
Xenopholis scalaris	MPEG	22108	Brasil	PA	Melgaço, floresta nacional caxiuanã	01º 48' 16" S	50º 42' 44" W
Xenopholis scalaris	MNRJ	17071	Brasil	PE	Mata do Cuxio, reserva florestal do sistem Gurjaú, cabo de santo agostinho	08º 17' 12" S	35º 02' 06" W
Xenopholis scalaris	MNRJ	17072	Brasil	PE	Mata do Cuxio, reserva florestal do sistem Gurjaú, cabo de santo agostinho	08º 17' 12" S	35º 02' 06" W
Xenopholis scalaris	MNRJ	26158	Brasil	AM	Reserva extrativista ararixi, comunidade manitã, boca do acre	08º 45' 08" S	67º 23' 52" W
Xenopholis scalaris	MNRJ	23804	Brasil	ES	Estrada linhares, povoação linhares	19º 23' 28" S	40º 04' 20" W
Xenopholis undulatus	MNRJ	18728	Brasil	MG	Mun. Rio paranaíba, fazendo coxupé	19º 11' 37" S	46º 14' 50" W
Xenopholis undulatus	MNRJ	17232	Brasil	MG	João Pinheiro, fazenda fruta danta	17º 44' 33" S	46º 10' 21" W
Xenopholis undulatus	MNRJ	7322	Brasil	GO	Caldas Novas	17º 44' 30" S	48º 37' 30" W
Xenopholis undulatus	MNRJ	26327	Brasil	MA	Balsas	07º 31' 57" S	46º 02' 08" W
Xenopholis undulatus	MNRJ	22153	Brasil	MG	Machado	21º 40' 29" S	45º 55' 11" W
Xenopholis scalaris	MBML	1813	Brasil	BA	Cachoeira, estrada pioneira	12º 37' 06" S	38º 57' 21" W
Xenopholis scalaris	MNRJ	17070	Brasil	PE	Mata do Cuxio, reserva florestal do sistem Gurjaú, cabo de santo agustinho	08º 17' 12" S	35º 02' 06" W
Xenopholis undulatus	PUCRS	8577	Brasil	GO	Minaçu, Serra da mesa	13º 31' 59" S	48º 13' 12" W
Xenopholis undulatus	PUCRS	8253	Brasil	GO	Minaçu, Serra da mesa	13º 31' 59" S	48º 13' 12" W
Xenopholis undulatus	PUCRS	8251	Brasil	GO	Minaçu, Serra da mesa	13º 31' 59" S	48º 13' 12" W
Xenopholis undulatus	PUCRS	8249	Brasil	GO	Minaçu, Serra da mesa	13º 31' 59" S	48º 13' 12" W
Xenopholis undulatus	PUCRS	8618	Brasil	GO	Caldas Novas, UHE Corumbá	17º 44' 30" S	48º 37' 30" W
Xenopholis werdingorum	UFMT	12051	Brasil	MT	Santo Antonio do Leverger	15º 51' 56" S	56º 04' 36" W
Xenopholis undulatus	MZUFV	763	Brasil	MG	Nova ponte	19º 09' 09" S	47º 40' 29" W
Xenopholis undulatus	PUCMG	1483	Brasil	GO	Barro Alto	14º 58' 15" S	48º 54' 57" W
Xenopholis undulatus	MZUFV	1903	Brasil	MG	Riachinho	16º 13' 48" S	45º 59' 30" W
Xenopholis undulatus	MZUFV	2251	Brasil	MG	Comendador Gomes	19º 41' 54" S	49º 04' 50" W
Xenopholis scalaris	MZUFV	1818	Brasil	MT	Aripuana	10º 10' 00" S	59º 27' 34" W
Xenopholis scalaris	MZUFV	1847	Brasil	MT	Aripuana	10º 10' 00" S	59º 27' 34" W
Xenopholis scalaris	MZUFV	1817	Brasil	MT	Aripuana	10º 10' 00" S	59º 27' 34" W
Xenopholis undulatus	UFMG	1729	Brasil	MG	Viçosa, campus florestal	20º 45' 14" S	42º 52' 55" W
Xenopholis undulatus	UFMG	1727	Brasil	MG	Viçosa, campus florestal	20º 45' 14" S	42º 52' 55" W
Xenopholis scalaris	UFMG	1736	Brasil	BA	Ilhéus	14º 47' 20" S	39º 02' 58" W
Xenopholis scalaris	UFMG	2154	Brasil	AM	Autazes	03º 34' 47" S	59º 07' 50" W
Xenopholis scalaris	UFMG	1426	Brasil	PA	Marabá	05º 22' 07" S	49º 07' 04" W
Xenopholis undulatus	UFMG	1728	Brasil	MG	Viçosa, campus florestal	20º 45' 14" S	42º 52' 55" W
Xenopholis undulatus	PUCMG	1008	Brasil	MG	UHE Queimado, Rio preto	22º 05' 21" S	43º 49' 40" W
Xenopholis undulatus	PUCMG	602	Brasil	MG	Uberlândia, UHE Miranda	18º 55' 07" S	48º 16' 38" W
Xenopholis undulatus	PUCMG	255	Brasil	MG	Belo Horizonte, Parque das mangueiras	19º 55' 15" S	43º 56' 16" W
Xenopholis undulatus	PUCMG	3827	Brasil	MG	Patrocinio	18º 56' 38" S	46º 59' 33" W
Xenopholis undulatus	PUCMG	41	Brasil	MG	Belo Horizonte	19º 55' 15" S	43º 56' 16" W
Xenopholis scalaris	PUCMG	5318	Brasil	MT	Comodoro	13º 39' 47" S	59º 47' 09" W
Xenopholis scalaris	PUCMG	5739	Brasil	RO	Chupinguaia	12º 33' 08" S	60º 53' 59" W
Xenopholis scalaris	PUCMG	5738	Brasil	RO	Chupinguaia	12º 33' 08" S	60º 53' 59" W
Xenopholis scalaris	PUCMG	4401	Brasil	BA	Itabuna	14º 47' 08" S	39º 16' 49" W
Xenopholis undulatus	PUCMG	777	Brasil	MG	Itumirim	21º 19' 01" S	44º 52' 16" W
Xenopholis undulatus	PUCMG	87	Brasil	MG	Belo Horizonte, Parque das mangueiras	19º 55' 15" S	43º 56' 16" W
Xenopholis werdingorum	UFMT	1191	Brasil	MS	Corumbá, Serra do Amolar, RPPN Acurizal	19º 00' 33" S	57º 39' 12" W
Xenopholis werdingorum	UFMT	1195	Brasil	MS	Corumbá, Serra do Amolar, RPPN Acurizal	19º 00' 33" S	57º 39' 12" W
Xenopholis undulatus	UFMT	2106	Brasil	MT	Poconé, Hotel Fazenda Ponso Alegre	16º 15' 24" S	56º 37' 22" W
Xenopholis werdingorum	UFMT	666	Brasil	MT	Chapada dos Guimarães, APM Manso	15º 27' 38" S	55º 44' 59" W
Xenopholis werdingorum	UFMT	1193	Brasil	MS	Corumbá, Serra do Amolar, RPPN Acurizal	19º 00' 33" S	57º 39' 12" W
Xenopholis werdingorum	UFMT	11902	Brasil	MT	Vila Bela da Santíssima Trindade, Parque estadual ricardo franco	15º 00' 29" S	59º 57' 02" W
Xenopholis undulatus	UFMT	11314	Brasil	MA	Balsas	07º 31' 57" S	46º 02' 08" W
Xenopholis undulatus	UFMT	11461	Brasil	MT	Campinápolis	14º 30' 56" S	52º 53' 41" W
Xenopholis werdingorum	UFMT	1194	Brasil	MS	Corumbá, Serra do Amolar, RPPN Acurizal	19º 00' 33" S	57º 39' 12" W
Xenopholis werdingorum	UFMT	10442	Brasil	MT	Pontes e Lacerda	15º 13' 34" S	59º 20' 07" W
Xenopholis werdingorum	UFMT	11538	Brasil	MT	Jaciara	15º 57' 55" S	54º 58' 06" W
xenopholis undulatus	MNRJ	20626	Brasil	PI	Ribeiro Golçanves	07º 33' 30" S	45º 14' 32" W
Xenopholis scalaris	MUSM	3243	Peru		Cusco Amazónico, Madre de Dios, Peru	12°32'34.78"S	69° 3'28.11"O
Xenopholis scalaris	MUSM	3311	Peru		Rio Sinesha, Ucayali, Peru	9°49'30.43"S	73° 5'15.89"O
Xenopholis scalaris	MUSM	3330	Peru		Dantas, Huánuco, Peru	9°29'57.03"S	76°14'15.83"O
Xenopholis scalaris	MUSM	7391	Peru		Cusco Amazónico, Madre de Dios, Peru	11°45'42.49"S	70°33'54.11"O
Xenopholis scalaris	MUSM	17602	Peru		Manu, Madre de Dios, Peru	12°54'27.39"S	70°21'45.00"O
Xenopholis scalaris	MUSM	17603	Peru		Manu, Madre de Dios, Peru	12°54'27.39"S	70°21'45.00"O
Xenopholis scalaris	MUSM	20067	Peru		Bolognesi, Pasco, Peru	10°27'15.84"S	75°20'26.25"O
Xenopholis scalaris	MUSM	22341	Peru		Maynas, Loreto, Peru	3°46'35.44"S	73°15'23.57"O
Xenopholis scalaris	MUSM	23227	Peru		Camisea, Cusco, Peru	11°27'16.92"S	73° 2'2.13"O
Xenopholis scalaris	MUSM	24162	Peru		Rio de los Amigos, Manu, Madre de Dios, Peru	12°34'28.13"S	70° 4'2.53"O
Xenopholis scalaris	MUSM	24350	Peru		Cicra, Rio de los Amigos, Manu, Madre de Dios, Peru	12°34'28.13"S	70° 4'2.53"O
Xenopholis scalaris	MUSM	24425	Peru		Tambopata, Madre de Dios, Peru	12°34'57.11"S	69°11'35.79"O
Xenopholis scalaris	MUSM	26116	Peru		Pozo Cashiriari 2, Echarate, Peru	12°46'26.60"S	72°35'36.13"O
Xenopholis scalaris	MUSM	26118	Peru		La Convención, Cusco, Peru	12°51'53.90"S	72°41'33.84"O
Xenopholis scalaris	MUSM	29905	Peru		Maynas, Loreto, Peru	3°46'35.44"S	73°15'23.57"O
Xenopholis scalaris	QCAZ	11758	Ecuador		Pastaza Loracachi	1°40'15.03"S	76°55'48.29"O
Xenopholis scalaris	MZUESC	14468	Brasil	BA	Ilhéus	14º 47' 20" S	39º 02' 58" W
Xenopholis scalaris	MZUESC	8385	Brasil	BA	RPPN Serra Bonita, Camacan	15º 25' 09" S	39º 29' 45" W
Xenopholis scalaris	MZUESC	8453	Brasil	BA	Camacã	15º 25' 09" S	39º 29' 45" W
Xenopholis scalaris	MZUESC	13989	Brasil	BA	Ilhéus	14º 47' 20" S	39º 02' 58" W
Xenopholis scalaris	MZUESC	12165	Brasil	BA	Jussari	15º 11' 29" S	39º 29' 43" W
Xenopholis scalaris	MZUESC	9068	Brasil	BA	Camacã	15º 25' 09" S	39º 29' 45" W
Xenopholis scalaris	MZUESC	13083	Brasil	BA	Ilhéus	14º 47' 20" S	39º 02' 58" W
Xenopholis scalaris	MZUESC	13474	Brasil	BA	Almadina	14º 42' 19" S	39º 38' 14" W
Xenopholis scalaris	MZUESC	17745	Brasil	BA	Coaraci	14º 38' 27" S	39º 33' 04" W
Xenopholis scalaris	MZUESC	17584	Brasil	BA	ilhéus, UESC	14º 47' 20" S	39º 02' 58" W
Xenopholis scalaris	MZUESC	13473	Brasil	BA	Almadina	14º 42' 19" S	39º 38' 14" W
Xenopholis scalaris	MZUESC	10651	Brasil	BA	Jussari	15º 11' 29" S	39º 29' 43" W
Xenopholis scalaris	MZUESC	8408	Brasil	BA	Uruçuca	14º 35' 35" S	39º 17' 04" W
Xenopholis scalaris	MZUESC	2574	Brasil	BA	Ilhéus	14º 47' 20" S	39º 02' 58" W
Xenopholis scalaris	MZUESC	8409	Brasil	BA	Uruçuca	14º 35' 35" S	39º 17' 04" W
Xenopholis scalaris	MZUESC	10649	Brasil	BA	Almadina	14º 42' 19" S	39º 38' 14" W
Xenopholis scalaris	MZUESC	5465	Brasil	BA	Camamu	13º 56' 41" S	39º 06' 14" W
Xenopholis scalaris	MZUESC	11444	Brasil	BA	Almadina	14º 42' 19" S	39º 38' 14" W
Xenopholis scalaris	MZUESC	6818	Brasil	BA	Uná	15º 17' 36" S	39º 04' 31" W
Xenopholis scalaris	MZUESC	4698	Brasil	BA	Camacã	15º 25' 09" S	39º 29' 45" W
Xenopholis scalaris	MZUESC	10652	Brasil	BA	Jussari	15º 11' 29" S	39º 29' 43" W
Xenopholis scalaris	MZUESC	4538	Brasil	BA	Ibirapitanga	14º 09' 51" S	39º 22' 25" W
Xenopholis undulatus	MZUESC	3604	Brasil	MG	Salto da Divisa	16º 00' 10" S	39º 56' 49" W
Xenopholis scalaris	IVB	3188	Brasil	RJ	Angra dos Reis	23º 00' 24" S	44º 19' 05" W
Xenopholis scalaris	IVB	3522	Brasil	RJ	Magé	22º 39' 10" S	43º 02' 26" W
Xenopholis scalaris	IVB	3189	Brasil	RJ	Angra dos Reis	23º 00' 24" S	44º 19' 05" W
Xenopholis scalaris	MZUESC	7537	Brasil	BA	Uná	15º 17' 36" S	39º 04' 31" W
Xenopholis scalaris	MZUESC	4717	Brasil	BA	Camamu	13º 56' 41" S	39º 06' 14" W
xenopholis scalaris	MZUESC	5992	Brasil	BA	Camacã	15º 25' 09" S	39º 29' 45" W
xenopholis scalaris	MZUESC	4764	Brasil	BA	Ilhéus	14º 47' 20" S	39º 02' 58" W
xenopholis scalaris	MZUESC	4933	Brasil	BA	Itacaré	14º 16' 39" S	38º 59' 48" W
xenopholis scalaris	MZUESC	11445	Brasil	BA	Almadina	14º 42' 19" S	39º 38' 14" W
xenopholis scalaris	MZUESC	1722	Brasil	BA	Jussari	15º 11' 29" S	39º 29' 43" W
xenopholis scalaris	MZUESC	4697	Brasil	BA	Camacã	15º 25' 09" S	39º 29' 45" W
xenopholis scalaris	MZUESC	4699	Brasil	BA	Camacã	15º 25' 09" S	39º 29' 45" W
xenopholis scalaris	MZUESC	531	Brasil	BA	Barro Preto	14º 48' 35" S	39º 28' 17" W
xenopholis scalaris	MZUESC	8981	Brasil	BA	Pau Brasil	15º 27' 51" S	39º 39' 04" W
xenopholis scalaris	MZUESC	4711	Brasil	BA	Jussari	15º 11' 29" S	39º 29' 43" W
xenopholis scalaris	CZGB	556	Brasil	BA	Ilhéus	14º 47' 20" S	39º 02' 58" W
xenopholis scalaris	MZUESC	4855	Brasil	BA	Camamu	13º 56' 41" S	39º 06' 14" W
xenopholis scalaris	CZGB	875	Brasil	BA	Itacaré	14º 16' 39" S	38º 59' 48" W
xenopholis scalaris	CZGB	310	Brasil	BA	Uruçuca	14º 35' 35" S	39º 17' 04" W
xenopholis scalaris	CZGB	5544	Brasil	BA	Itacaré	14º 16' 39" S	38º 59' 48" W
xenopholis scalaris	CZGB	893	Brasil	BA	Camamu	13º 56' 41" S	39º 06' 14" W
xenopholis scalaris	CZGB	228	Brasil	BA	Itacaré	14º 16' 39" S	38º 59' 48" W
xenopholis scalaris	CZGB	5611	Brasil	BA	Ituberá	13º 43' 56" S	39º 08' 57" W
xenopholis scalaris	CZGB	176	Brasil	BA	Uná	15º 17' 36" S	39º 04' 31" W
xenopholis scalaris	CZGB	885	Brasil	BA	Itajuípe	14º 40' 41" S	39º 22' 30" W
xenopholis scalaris	CZGB	8648	Brasil	BA	Ituberá	13º 43' 56" S	39º 08' 57" W
xenopholis scalaris	CZGB	7360	Brasil	BA	Ituberá	13º 43' 56" S	39º 08' 57" W
xenopholis scalaris	CZGB	311	Brasil	BA	Uruçuca	14º 35' 35" S	39º 17' 04" W
xenopholis scalaris	MZUESC	13983	Brasil	BA	Ilhéus	14º 47' 20" S	39º 02' 58" W
xenopholis scalaris	MZUESC	14034	Brasil	BA	Uruçuca	14º 35' 35" S	39º 17' 04" W
xenopholis scalaris	MZUESC	13985	Brasil	BA	Ilhéus	14º 47' 20" S	39º 02' 58" W
xenopholis scalaris	MZUESC	13984	Brasil	BA	Ilhéus	14º 47' 20" S	39º 02' 58" W
xenopholis scalaris	CZGB	7361	Brasil	BA	Ituberá	13º 43' 56" S	39º 08' 57" W
xenopholis scalaris	CZGB	2163	Brasil	BA	Itacaré	14º 16' 39" S	38º 59' 48" W
xenopholis scalaris	CZGB	2584	Brasil	BA	Ilhéus	14º 47' 20" S	39º 02' 58" W
xenopholis scalaris	CZGB	5815	Brasil	BA	Itabuna	14º 47' 08" S	39º 16' 49" W
xenopholis scalaris	CZGB	3323	Brasil	BA	Ilhéus	14º 47' 20" S	39º 02' 58" W
xenopholis scalaris	CZGB	1693	Brasil	BA	Itacaré	14º 16' 39" S	38º 59' 48" W
xenopholis scalaris	CZGB	4778	Brasil	BA	Jussari	15º 11' 29" S	39º 29' 43" W
xenopholis scalaris	CZGB	351	Brasil	BA	Ilhéus	14º 47' 20" S	39º 02' 58" W
xenopholis scalaris	CZGB	1135	Brasil	BA	Itajuípe	14º 40' 41" S	39º 22' 30" W
xenopholis scalaris	CZGB	1107	Brasil	BA	Canavieiras	15º 40' 30" S	38º 56' 50" W
xenopholis scalaris	CZGB	1089	Brasil	BA	Canavieiras	15º 40' 30" S	38º 56' 50" W
xenopholis scalaris	CZGB	917	Brasil	BA	Ilhéus	14º 47' 20" S	39º 02' 58" W
xenopholis scalaris	CZGB	725	Brasil	BA	Ilhéus	14º 47' 20" S	39º 02' 58" W
xenopholis scalaris	CZGB	2956	Brasil	BA	Ilhéus	14º 47' 20" S	39º 02' 58" W
xenopholis scalaris	CZGB	724	Brasil	BA	Ilhéus	14º 47' 20" S	39º 02' 58" W
xenopholis scalaris	CZGB	84	Brasil	BA	Ilhéus	14º 47' 20" S	39º 02' 58" W
xenopholis scalaris	CZGB	460	Brasil	BA	Ilhéus	14º 47' 20" S	39º 02' 58" W
xenopholis scalaris	CZGB	4838	Brasil	BA	Ilhéus	14º 47' 20" S	39º 02' 58" W
xenopholis scalaris	CZGB	4557	Brasil	BA	Ilhéus	14º 47' 20" S	39º 02' 58" W
xenopholis scalaris	CZGB	2689	Brasil	BA	Ilhéus	14º 47' 20" S	39º 02' 58" W
xenopholis scalaris	CZGB	202	Brasil	BA	Ilhéus	14º 47' 20" S	39º 02' 58" W
xenopholis scalaris	CZGB	4172	Brasil	BA	Ilhéus	14º 47' 20" S	39º 02' 58" W
xenopholis scalaris	CZGB	2474	Brasil	BA	Ilhéus	14º 47' 20" S	39º 02' 58" W
xenopholis scalaris	CZGB	377	Brasil	BA	Ilhéus	14º 47' 20" S	39º 02' 58" W
xenopholis scalaris	CZGB	5647	Brasil	BA	Ilhéus	14º 47' 20" S	39º 02' 58" W
xenopholis scalaris	CZGB	2585	Brasil	BA	Ilhéus	14º 47' 20" S	39º 02' 58" W
xenopholis scalaris	CZGB	1570	Brasil	BA	Ilhéus	14º 47' 20" S	39º 02' 58" W
Xenopholis scalaris	CZGB	793	Brasil	BA	Ilhéus	14º 47' 20" S	39º 02' 58" W
xenopholis werdingorum	ZUEC	1526	Brasil	MT	Cáceres	16º 04' 14" S	57º 40' 44" W
xenopholis werdingorum	ZUEC	890	Brasil	MT	Poconé	16º 15' 24" S	56º 37' 22" W
xenopholis scalaris	ZUEC	3443	Brasil	MT	Paranaita	09º 39' 53" S	56º 28' 36" W
Xenopholis undulatus	MZUSP	20493	Brasil	GO	Serra da mesa, niquelândia	14º 28' 26" S	48º 27' 35" W
Xenopholis undulatus	MZUSP	20484	Brasil	GO	Serra da mesa, niquelândia	14º 28' 26" S	48º 27' 35" W
Xenopholis undulatus	MZUSP	20494	Brasil	GO	Serra da mesa, niquelândia	14º 28' 26" S	48º 27' 35" W
Xenopholis undulatus	MZUSP	20485	Brasil	GO	Serra da mesa, niquelândia	14º 28' 26" S	48º 27' 35" W
Xenopholis undulatus	MZUSP	20487	Brasil	GO	Serra da mesa, niquelândia	14º 28' 26" S	48º 27' 35" W
Xenopholis undulatus	MZUSP	20489	Brasil	GO	Serra da mesa, niquelândia	14º 28' 26" S	48º 27' 35" W
Xenopholis undulatus	MZUSP	1499	Brasil	MG	Mariana	20º 22' 40" S	43º 24' 58" W
Xenopholis undulatus	MZUSP	20488	Brasil	GO	Serra da mesa, niquelândia	14º 28' 26" S	48º 27' 35" W
Xenopholis undulatus	MZUSP	20492	Brasil	GO	Serra da mesa, niquelândia	14º 28' 26" S	48º 27' 35" W
Xenopholis undulatus	MZUSP	20490	Brasil	GO	Serra da mesa, niquelândia	14º 28' 26" S	48º 27' 35" W
Xenopholis undulatus	MZUSP	20491	Brasil	GO	Serra da mesa, niquelândia	14º 28' 26" S	48º 27' 35" W
Xenopholis undulatus	MZUSP	20486	Brasil	GO	Serra da mesa, niquelândia	14º 28' 26" S	48º 27' 35" W
Xenopholis undulatus	MZUSP	13255	Brasil	TO	UHE LUIS EDUARDO MAGALHÃES, miracema do tocantins	09º 34' 02" S	48º 23' 30" W
Xenopholis undulatus	MZUSP	17694	Brasil	GO	corumbá UHE luiziânia	16º 15' 09" S	47º 57' 01" W
Xenopholis undulatus	MZUSP	17287	Brasil	AL	Campo alegre	09º 46' 55" S	36º 21' 03" W
Xenopholis undulatus	MZUSP	17697	Brasil	GO	corumbá UHE luiziânia	16º 15' 09" S	47º 57' 01" W
Xenopholis undulatus	MZUSP	11033	Brasil	GO	Serra da mesa, niquelândia	14º 28' 26" S	48º 27' 35" W
Xenopholis undulatus	MZUSP	18017	Brasil	MG	Cristina	22º 12' 43" S	45º 15' 51" W
Xenopholis undulatus	MZUSP	12795	Brasil	GO	Caverna passa três (São Domingos)	13º 23' 54" S	46º 19' 06" W
Xenopholis undulatus	MZUSP	15104	Brasil	MG	Cristina	22º 12' 43" S	45º 15' 51" W
Xenopholis undulatus	MZUSP	9100	Brasil	PB	Areia	06º 57' 48" S	35º 41' 30" W
Xenopholis undulatus	MZUSP	1688	Brasil	GO	Goiânia	16º 40' 43" S	49º 15' 14" W
Xenopholis undulatus	MZUSP	20975	Brasil	GO	Serra da mesa, niquelândia	14º 28' 26" S	48º 27' 35" W
Xenopholis undulatus	MZUSP	20980	Brasil	GO	Serra da mesa, niquelândia	14º 28' 26" S	48º 27' 35" W
Xenopholis undulatus	MZUSP	20982	Brasil	GO	Serra da mesa, niquelândia	14º 28' 26" S	48º 27' 35" W
Xenopholis undulatus	MZUSP	20984	Brasil	GO	Serra da mesa, niquelândia	14º 28' 26" S	48º 27' 35" W
Xenopholis undulatus	MZUSP	20979	Brasil	GO	Serra da mesa, niquelândia	14º 28' 26" S	48º 27' 35" W
Xenopholis undulatus	MZUSP	20977	Brasil	GO	Serra da mesa, niquelândia	14º 28' 26" S	48º 27' 35" W
Xenopholis undulatus	MZUSP	20981	Brasil	GO	Serra da mesa, niquelândia	14º 28' 26" S	48º 27' 35" W
Xenopholis undulatus	MZUSP	20978	Brasil	GO	Serra da mesa, niquelândia	14º 28' 26" S	48º 27' 35" W
Xenopholis undulatus	MZUSP	20976	Brasil	GO	Serra da mesa, niquelândia	14º 28' 26" S	48º 27' 35" W
Xenopholis undulatus	MZUSP	20983	Brasil	GO	Serra da mesa, niquelândia	14º 28' 26" S	48º 27' 35" W
xenopholis scalaris	MZUSP	21494	Brasil	RO	Machadinho d'oeste	09º 26' 38" S	61º 58' 53" W
xenopholis scalaris	MZUSP	19946	Brasil	BA	Uruçuca	14º 35' 35" S	39º 17' 04" W
xenopholis scalaris	MZUSP	18562	Brasil	RO	UHE Jirau, Rio Madeira margem direita	9°16'17.10"S	64°38'26.65"O
xenopholis scalaris	MZUSP	21955	Brasil	RO	Machadinho d'oeste	09º 26' 38" S	61º 58' 53" W
xenopholis scalaris	MZUSP	21954	Brasil	RO	Machadinho d'oeste	09º 26' 38" S	61º 58' 53" W
xenopholis scalaris	MZUSP	21662	Brasil	RO	Machadinho d'oeste	09º 26' 38" S	61º 58' 53" W
xenopholis scalaris	MZUSP	21661	Brasil	RO	Machadinho d'oeste	09º 26' 38" S	61º 58' 53" W
xenopholis scalaris	MZUSP	1890	Brasil	SP	Rio Perequê, varjãodo guaratuba	23º 53' 42" S	46º 25' 31" W
xenopholis scalaris	MZUSP	11195	Brasil	MT	Apiacás	09º 32' 37" S	57º 26' 57" W
xenopholis scalaris	MZUSP	11180	Brasil	MT	Apiacás	09º 32' 37" S	57º 26' 57" W
xenopholis scalaris	MZUSP	11181	Brasil	MT	Apiacás	09º 32' 37" S	57º 26' 57" W
xenopholis scalaris	MZUSP	20078	Brasil	BA	Serra Bonita, camacan	15º 25' 09" S	39º 29' 45" W
xenopholis scalaris	MZUSP	11427	Brasil	MT	Aripuana	10º 10' 00" S	59º 27' 34" W
xenopholis scalaris	MZUSP	10531	Brasil	AM	Coari, cabeceira do rio urucu	04º 05' 06" S	63º 08' 29" W
xenopholis scalaris	MZUSP	5892	Brasil	AM	Borba	04º 23' 16" S	59º 35' 38" W
xenopholis scalaris	MZUSP	8503	Brasil	RO	Nova colina, ji-paraná	10º 53' 07" S	61º 57' 06" W
xenopholis scalaris	MZUSP	20647	Brasil	BA	Uruçuca	14º 35' 35" S	39º 17' 04" W
xenopholis scalaris	MZUSP	19616	Brasil	PA	Porto de Moz	01º 44' 54" S	52º 14' 18" W
xenopholis scalaris	MZUSP	21594	Brasil	BA	Ilhéus	14º 47' 20" S	39º 02' 58" W
xenopholis scalaris	MZUSP	20648	Brasil	BA	Ilhéus	14º 47' 20" S	39º 02' 58" W
Xenopholis scalaris	MZUSP	9622	Brasil	BA	Ilhéus	14º 47' 20" S	39º 02' 58" W
Xenopholis scalaris	MZUSP	8498	Brasil	RO	Santa cruz da serra	10°39'7.29"S	62°35'12.30"O
Xenopholis scalaris	MZUSP	4409	Brasil	AM	Igarapé belém, Humaitá	07º 30' 22" S	63º 01' 15" W
Xenopholis scalaris	MZUSP	11326	Brasil	MT	juruena	10º 19' 05" S	58º 21' 32" W
Xenopholis scalaris	MZUSP	15858	Brasil	BA	Uná	15º 17' 36" S	39º 04' 31" W
Xenopholis scalaris	MZUSP	15857	Brasil	BA	Uná	15º 17' 36" S	39º 04' 31" W
Xenopholis scalaris	MZUSP	17983	Brasil	BA	Ilhéus	14º 47' 20" S	39º 02' 58" W
Xenopholis scalaris	MZUSP	17982	Brasil	BA	Ilhéus	14º 47' 20" S	39º 02' 58" W
Xenopholis scalaris	MZUSP	21713	Brasil	PA	Belo monte, Altamira	03º 12' 12" S	52º 12' 23" W
Xenopholis scalaris	MZUSP	21714	Brasil	PA	Belo monte, Altamira	03º 12' 12" S	52º 12' 23" W
Xenopholis scalaris	MZUSP	21711	Brasil	PA	Belo monte, Altamira	03º 12' 12" S	52º 12' 23" W
Xenopholis scalaris	MZUSP	21712	Brasil	PA	Belo monte, Altamira	03º 12' 12" S	52º 12' 23" W
Xenopholis scalaris	MZUSP	21715	Brasil	PA	Belo monte, Altamira	03º 12' 12" S	52º 12' 23" W
Xenopholis scalaris	MZUSP	20865	Brasil	RO	UHE jirau Porto Velho	9°16'17.10"S	64°38'26.65"O
Xenopholis scalaris	MZUSP	8713	Brasil	RO	Santa Bárbara, porto velho	08º 45' 43" S	63º 54' 14" W
Xenopholis scalaris	MZUSP	20481	Brasil	RO	Porto velho UHE jirau	08º 45' 43" S	63º 54' 14" W
Xenopholis scalaris	MZUSP	21106	Brasil	RO	UHE jirau Porto Velho	9°16'17.10"S	64°38'26.65"O
Xenopholis scalaris	MZUSP	20482	Brasil	RO	UHE jirau Mutum	9°16'17.10"S	64°38'26.65"O
Xenopholis scalaris	MZUSP	18105	Brasil	RO	UHE jirau Porto Velho (margem esquerda)	9°16'17.10"S	64°38'26.65"O
Xenopholis scalaris	MZUSP	20844	Brasil	RO	UHE jirau Porto Velho (margem esquerda)	9°16'17.10"S	64°38'26.65"O
Xenopholis scalaris	MZUSP	21479	Brasil	RO	Machadinho d'oeste	09º 26' 38" S	61º 58' 53" W
Xenopholis scalaris	MZUSP	19752	Brasil	RO	UHE jirau Porto Velho (margem direita)	9°16'17.10"S	64°38'26.65"O
Xenopholis scalaris	MZUSP	19448	Brasil	RO	UHE jirau Porto Velho	9°16'17.10"S	64°38'26.65"O
Xenopholis scalaris	MZUSP	19449	Brasil	RO	UHE jirau Porto Velho	9°16'17.10"S	64°38'26.65"O
Xenopholis scalaris	MZUSP	21466	Brasil	RO	Machadinho d'oeste	09º 26' 38" S	61º 58' 53" W
Xenopholis scalaris	MZUSP	21467	Brasil	RO	Machadinho d'oeste	09º 26' 38" S	61º 58' 53" W
Xenopholis scalaris	MZUSP	22338	Brasil	RO	UHE jirau Abunã porto velho	9°16'17.10"S	64°38'26.65"O
Xenopholis scalaris	MZUSP	22339	Brasil	RO	UHE jirau Abunã porto velho	9°16'17.10"S	64°38'26.65"O
Xenopholis scalaris	MZUSP	20678	Brasil	RO	UHE jirau Porto Velho (margem esquerda)	9°16'17.10"S	64°38'26.65"O
Xenopholis scalaris	MZUSP	20677	Brasil	RO	UHE jirau Porto Velho (margem esquerda)	9°16'17.10"S	64°38'26.65"O
Xenopholis scalaris	MZUSP	20845	Brasil	RO	UHE jirau Porto Velho	9°16'17.10"S	64°38'26.65"O
Xenopholis scalaris	MZUSP	20846	Brasil	RO	UHE jirau Porto Velho (margem esquerda)	9°16'17.10"S	64°38'26.65"O
Xenopholis scalaris	MZUSP	19445	Brasil	RO	UHE jirau Porto Velho (margem esquerda)	9°16'17.10"S	64°38'26.65"O
Xenopholis scalaris	MZUSP	19446	Brasil	RO	UHE jirau Porto Velho (margem esquerda)	9°16'17.10"S	64°38'26.65"O
Xenopholis scalaris	MZUSP	19447	Brasil	RO	UHE jirau Porto Velho (margem esquerda)	9°16'17.10"S	64°38'26.65"O
Xenopholis scalaris	MZUSP	19694	Brasil	RO	UHE jirau Porto Velho (margem esquerda)	9°16'17.10"S	64°38'26.65"O
Xenopholis scalaris	MZUSP	19693	Brasil	RO	UHE jirau Porto Velho (margem esquerda)	9°16'17.10"S	64°38'26.65"O
Xenopholis scalaris	MZUSP	19692	Brasil	RO	UHE jirau Porto Velho (margem esquerda)	9°16'17.10"S	64°38'26.65"O
Xenopholis scalaris	MZUSP	20873	Brasil	RO	UHE jirau Porto Velho (margem esquerda)	9°16'17.10"S	64°38'26.65"O
Xenopholis scalaris	MZUSP	20874	Brasil	RO	UHE jirau Porto Velho (margem esquerda)	9°16'17.10"S	64°38'26.65"O
Xenopholis scalaris	MZUSP	20872	Brasil	RO	UHE jirau Porto Velho (margem esquerda)	9°16'17.10"S	64°38'26.65"O
Xenopholis scalaris	MZUSP	18597	Brasil	RO	UHE jirau Porto Velho (margem esquerda)	9°16'17.10"S	64°38'26.65"O
Xenopholis scalaris	MZUSP	18598	Brasil	RO	UHE jirau Porto Velho (margem esquerda)	9°16'17.10"S	64°38'26.65"O
Xenopholis scalaris	MZUSP	18596	Brasil	RO	UHE jirau Porto velho (margem esquerda)	9°16'17.10"S	64°38'26.65"O
Xenopholis scalaris	MZUSP	18917	Brasil	RO	UHE jirau Porto Velho (margem esquerda)	9°16'17.10"S	64°38'26.65"O
Xenopholis scalaris	MZUSP	18915	Brasil	RO	UHE jirau Porto Velho (margem esquerda)	9°16'17.10"S	64°38'26.65"O
Xenopholis scalaris	MZUSP	18916	Brasil	RO	UHE jirau Porto Velho (margem esquerda)	9°16'17.10"S	64°38'26.65"O
Xenopholis scalaris	UFAC	79	Brasil	AC	Cruzeiro do sul, PNSD igarape ramon	07º 37' 52" S	72º 40' 12" W
Xenopholis scalaris	UFAC	62	Brasil	AC	Cruzeiro do sul	07º 37' 52" S	72º 40' 12" W
Xenopholis scalaris	UFAC	251	Brasil	AC	Rio Branco, fazenda são raimundo, margem esquerda rio acre	09º 58' 29" S	67º 48' 36" W
Xenopholis scalaris	UFAC	593	Brasil	AC	Manoel Urbano, parque estadual chandles	08º 50' 20" S	69º 15' 35" W
Xenopholis scalaris	UFAC	80	Brasil	AC	Cruzeiro do sul	07º 37' 52" S	72º 40' 12" W
Xenopholis scalaris	UFAC	199	Brasil
Xenopholis scalaris	IBSP	81403	Brasil	SP	Bertioga	23°46'32.17"S	46° 2'14.11"O
Xenopholis scalaris	IBSP	88304	Brasil	PA	belterra	3° 7'46.36"S	54°58'20.88"O
Xenopholis undulatus	IBSP	89418	Brasil	PB	Areia	6°57'48.00"S	35°41'30.00"O

## Sheet: Coloring pattern
Identification	Acronyms	Number	Number of stains	Gular spot	Ventral staining	Dorsal coloring	Head coloring
Xenopholis undulatus	FUNED	2180	76	No	Cream	Light Brown	Light Brown
Xenopholis undulatus	FUNED	1948	72	No	Cream	Dark Brown	Dark Brown
Xenopholis undulatus	FUNED	1136	74	No	Cream	Light Brown	Light Brown
Xenopholis undulatus	FUNED	3312	74	No	Cream	Dark Brown	Dark Brown
Xenopholis scalaris	FUNED	1989	33	No	Cream	Light Brown	Dark Brown
Xenopholis undulatus	FUNED	585	75	No	Cream	Dark Brown	Dark Brown
Xenopholis undulatus	FUNED	1180	71	No	Cream	Dark Brown	Dark Brown
Xenopholis undulatus	FUNED	3124	68	No	Cream	Dark Brown	Dark Brown
Xenopholis undulatus	FUNED	1459	70	No	Cream	Dark Brown	Dark Brown
Xenopholis undulatus	FUNED	746	72	No	Cream	Light Brown	Light Brown
Xenopholis undulatus	FUNED	194	71	No	Cream	Light Brown	Light Brown
Xenopholis scalaris	URCA	6211	33	No	Cream	Light Brown	Light Brown
Xenopholis scalaris	URCA	6210	38	No	Cream	Light Brown	Light Brown
Xenopholis scalaris	URCA	5099	35	No	Cream	Light Brown	Light Brown
Xenopholis scalaris	URCA	3609	40	No	Cream	Light Brown	Light Brown
Xenopholis undulatus	MPEG	16498	69	No	Cream	Brown	Brown
Xenopholis undulatus	MPEG	16557	67	No	Cream	Brown	Brown
Xenopholis undulatus	MPEG	20526	66	No	Cream	Dark Brown	Dark Brown
Xenopholis undulatus	MPEG	20527	65	No	Cream	Dark Brown	Dark Brown
Xenopholis scalaris	MPEG	26563	35	No	Cream	Light Brown	Light Brown
Xenopholis scalaris	MPEG	23163	29	No	Cream	Light Brown	Brown
Xenopholis scalaris	MPEG	19568	35	No	Cream	Light Brown	Brown
Xenopholis scalaris	MPEG	16343	38	No	Cream	Light Brown	Light Brown
Xenopholis scalaris	MPEG	20963	31	No	Cream	Light Brown	Light Brown
Xenopholis scalaris	MPEG	23761	33	No	Cream	Light Brown	Light Brown
Xenopholis scalaris	MPEG	26718	29	No	Cream	Dark Brown	Dark Brown
Xenopholis scalaris	MPEG	25747	32	No	Cream	Dark Brown	Dark Brown
Xenopholis scalaris	MPEG	21464	32	No	Cream	Brown	Brown
Xenopholis scalaris	MPEG	24607	32	No	Cream	Brown	Brown
Xenopholis scalaris	MPEG	19677	32	No	Cream	Brown	Brown
Xenopholis scalaris	MPEG	25667	34	No	Cream	Dark Brown	Dark Brown
Xenopholis scalaris	MPEG	25658	29	No	Cream	Dark Brown	Dark Brown
Xenopholis scalaris	MPEG	25669	32	No	Cream	Dark Brown	Dark Brown
Xenopholis scalaris	MPEG	25665	29	No	Cream	No color	No color
Xenopholis scalaris	MPEG	25668	31	No	Cream	Brown	Brown
Xenopholis scalaris	MPEG	25663	30	No	Cream	Dark Brown	Dark Brown
Xenopholis scalaris	MPEG	26095	31	No	Cream	Brown	Brown
Xenopholis scalaris	MPEG	20341	32	No	Cream	Dark Brown	Dark Brown
Xenopholis scalaris	MPEG	20344	29	No	Cream	Dark Brown	Dark Brown
Xenopholis scalaris	MPEG	20342	34	No	Cream	Brown	Brown
Xenopholis scalaris	MPEG	20343	36	No	Cream	Dark Brown	Dark Brown
Xenopholis scalaris	MPEG	17565	30	No	Cream	Light Brown	Light Brown
Xenopholis scalaris	MPEG	5447	36	No	Cream	Light Brown	Light Brown
Xenopholis scalaris	MPEG	16794	24	No	Cream	Light Brown	Light Brown
Xenopholis scalaris	MPEG	22272	37	No	Cream	Light Brown	Light Brown
Xenopholis scalaris	MPEG	20455	35	No	Cream	Brown	Brown
Xenopholis scalaris	MPEG	19993	36	No	Cream	Brown	Dark Brown
Xenopholis scalaris	MPEG	23215	30	No	Cream	Dark Brown	Dark Brown
Xenopholis scalaris	MPEG	17401	29	No	Cream	Dark Brown	Dark Brown
Xenopholis scalaris	MPEG	17471	28	No	Cream	Light Brown	Light Brown
Xenopholis scalaris	MPEG	17445	33	No	Cream	Light Brown	Light Brown
Xenopholis scalaris	MPEG	24575	29	No	Cream	Dark Brown	Dark Brown
Xenopholis scalaris	MPEG	24576	30	No	Cream	Light Brown	Light Brown
Xenopholis scalaris	MPEG	24574	36	No	Cream	Dark Brown	Browne Dark
Xenopholis scalaris	MPEG	25264	32	No	Cream	Dark Brown	Dark Brown
Xenopholis scalaris	MPEG	25263	36	No	Cream	Light Brown	Light Brown
Xenopholis scalaris	MPEG	25261	31	No	Cream	Light Brown	Light Brown
Xenopholis scalaris	MPEG	24619	34	No	Cream	Brown	Dark Brown
Xenopholis scalaris	MPEG	24614	35	No	Cream	Light Brown	Light Brown
Xenopholis scalaris	MPEG	23234	28	No	Cream	Light Brown	Light Brown
Xenopholis scalaris	MPEG	19069	37	No	Cream	Light Brown	Light Brown
Xenopholis scalaris	MPEG	23826	30	No	Cream	Dark Brown	Dark Brown
Xenopholis scalaris	MPEG	23833	40	No	Cream	Dark Brown	Dark Brown
Xenopholis scalaris	MPEG	23985	29	No	Cream	Light Brown	Brown
Xenopholis scalaris	MPEG	20370	31	No	Cream	Dark Brown	Dark Brown
Xenopholis scalaris	MPEG	20371	25	No	Cream	Brown	Dark Brown
Xenopholis scalaris	MPEG	17935	34	No	Cream	Browne Dark	Dark Brown
Xenopholis scalaris	MPEG	17963	32	No	Cream	Brown	Brown
Xenopholis scalaris	MPEG	17815	33	No	Cream	Light Brown	Light Brown
Xenopholis scalaris	MPEG	18143	33	No	Cream	Brown	Brown
Xenopholis scalaris	MPEG	23722	31	No	Cream	Dark Brown	Dark Brown
Xenopholis scalaris	MPEG	22723	32	No	Cream	Brown	Dark Brown
Xenopholis scalaris	MPEG	23602	strip	No	Cream	Light Brown	Brown
Xenopholis scalaris	MPEG	23464	37	No	Cream	Light Brown	Light Brown
Xenopholis scalaris	MPEG	15431	33	No	Cream	Light Brown	Light Brown
Xenopholis scalaris	MPEG	24600	33	No	Cream	Brown	Dark Brown
Xenopholis scalaris	MPEG	24597	30	No	Cream	Brown	Brown
Xenopholis scalaris	MPEG	24327	35	No	Cream	Dark Brown	Dark Brown
Xenopholis scalaris	MPEG	22503	35	No	Cream	Dark Brown	Dark Brown
Xenopholis scalaris	MPEG	22108	34	No	Cream	Brown	Brown
Xenopholis scalaris	MNRJ	17071	39	No	Cream	Brown	Brown
Xenopholis scalaris	MNRJ	17072	37	No	Cream	Light Brown	Light Brown
Xenopholis scalaris	MNRJ	26158	37	No	Cream	Brown	Brown
Xenopholis scalaris	MNRJ	23804	35	No	Cream	Dark Brown	Dark Brown
Xenopholis undulatus	MNRJ	18728	79	No	Cream	Dark Brown	Dark Brown
Xenopholis undulatus	MNRJ	17232	72	No	Cream	Dark Brown	Dark Brown
Xenopholis undulatus	MNRJ	7322	75	No	Cream	Brown	Brown
Xenopholis undulatus	MNRJ	26327	74	No	Cream	Dark Brown	Dark Brown
Xenopholis undulatus	MNRJ	22153	71	No	Cream	Dark Brown	Dark Brown
Xenopholis scalaris	MNRJ	332	30	No	Cream	Brown	Brown
Xenopholis scalaris	MBML	1813	32	No	Cream	Light Brown	Light Brown
Xenopholis scalaris	MNRJ	331	31	No	Cream	Brown	Brown
Xenopholis scalaris	MNRJ	17070	32	No	Cream	Brown	Brown
Xenopholis undulatus	PUCRS	8577	73	No	Cream	Dark Brown	Dark Brown
Xenopholis undulatus	PUCRS	8253	75	No	Cream	Dark Brown	Dark Brown
Xenopholis undulatus	PUCRS	8251	71	No	Cream	Dark Brown	Dark Brown
Xenopholis undulatus	PUCRS	8249	70	No	Cream	Dark Brown	Dark Brown
Xenopholis undulatus	PUCRS	8618	71	No	Cream	Dark Brown	Dark Brown
Xenopholis werdingorum	UFMT	12051		No	Cream	Dark Brown	Dark Brown
Xenopholis undulatus	MZUFV	763	75	No	Cream	Brown	Brown
Xenopholis undulatus	PUCMG	1483	77	No	Cream	Dark Brown	Dark Brown
Xenopholis undulatus	MZUFV	1903	78	No	Cream	Dark Brown	Dark Brown
Xenopholis undulatus	MZUFV	2251	73	No	Cream	Dark Brown	Dark Brown
Xenopholis scalaris	MZUFV	1818	30	No	Cream	Brown	Brown
Xenopholis scalaris	MZUFV	1847	34	No	Cream	Dark Brown	Dark Brown
Xenopholis scalaris	MZUFV	1817	31	No	Cream	Light Brown	Light Brown
Xenopholis undulatus	UFMG	1729	71	No	Cream	Dark Brown	Dark Brown
Xenopholis undulatus	UFMG	1727	70	No	Cream	Dark Brown	Dark Brown
Xenopholis scalaris	UFMG	1736	38	No	Cream	Light Brown	Light Brown
Xenopholis scalaris	UFMG	2154	31	No	Cream	Light Brown	Light Brown
Xenopholis scalaris	UFMG	1426	32	No	Cream	Light Brown	Light Brown
Xenopholis undulatus	UFMG	1728	69	No	Cream	Dark Brown	Dark Brown
Xenopholis undulatus	PUCMG	1008	71	No	Cream	Brown	Brown
Xenopholis undulatus	PUCMG	602	73	No	Cream	Dark Brown	Dark Brown
Xenopholis undulatus	PUCMG	255	72	No	Cream	Dark Brown	Dark Brown
Xenopholis undulatus	PUCMG	3827	71	No	Cream	Dark Brown	Dark Brown
Xenopholis undulatus	PUCMG	41	74	No	Cream	Brown	Brown
Xenopholis scalaris	PUCMG	4402	31	No	Cream	Brown	Brown
Xenopholis scalaris	PUCMG	5318	33	No	Cream	Brown	Brown
Xenopholis scalaris	PUCMG	5739	31	No	Cream	Brown	Brown
Xenopholis scalaris	PUCMG	5738	32	No	Cream	Dark Brown	Brown
Xenopholis scalaris	PUCMG	4401	33	No	Cream	Brown	Dark Brown
Xenopholis undulatus	PUCMG	777	71	No	Cream	Dark Brown	Dark Brown
Xenopholis undulatus	PUCMG	87	73	No	Cream	Dark Brown	Dark Brown
Xenopholis werdingorum	UFMT	1191	1	No	Cream	Dark Brown	Dark Brown
Xenopholis werdingorum	UFMT	1195	1	No	Cream	Dark Brown	Dark Brown
Xenopholis undulatus	UFMT	2106	77	No	Cream	Dark Brown	Dark Brown
Xenopholis werdingorum	UFMT	4071	1	No	Cream	Dark Brown	Dark Brown
Xenopholis werdingorum	UFMT	666	1	No	Cream	Dark Brown	Dark Brown
Xenopholis werdingorum	UFMT	1193	1	No	Cream	Dark Brown	Dark Brown
Xenopholis werdingorum	UFMT	11902	1	No	Cream	Dark Brown	Dark Brown
Xenopholis undulatus	UFMT	11314	74	No	Cream	sem coloração	sem coloração
Xenopholis undulatus	UFMT	11461	75	No	Cream	Dark Brown	Dark Brown
Xenopholis werdingorum	UFMT	1194	1	No	Cream	Brown	Brown
Xenopholis werdingorum	UFMT	10442	1	No	Cream	Dark Brown	Dark Brown
Xenopholis werdingorum	UFMT	11538	1	No	Cream	Dark Brown	Dark Brown
xenopholis undulatus	MNRJ	20626	72	No	Cream	Dark Brown	Dark Brown
Xenopholis scalaris	MUSM	3243	35	No	Cream	Brown	Brown
Xenopholis scalaris	MUSM	3311	32	No	Cream	Brown	Brown
Xenopholis scalaris	MUSM	3330	31	No	Cream	Brown	Brown
Xenopholis scalaris	MUSM	7391	36	No	Cream	Light Brown	Light Brown
Xenopholis scalaris	MUSM	17602	32	No	Cream	Dark Brown	Dark Brown
Xenopholis scalaris	MUSM	17603	37	No	Cream	Dark Brown	Dark Brown
Xenopholis scalaris	MUSM	20067	35	No	Cream	Light Brown	Light Brown
Xenopholis scalaris	MUSM	22341	32	No	Cream	Light Brown	Light Brown
Xenopholis scalaris	MUSM	23227	33	No	Cream	Brown	Brown
Xenopholis scalaris	MUSM	24162	34	No	Cream	Light Brown	Light Brown
Xenopholis scalaris	MUSM	24350	31	No	Cream	Brown	Brown
Xenopholis scalaris	MUSM	24425	35	No	Cream	Brown	Brown
Xenopholis scalaris	MUSM	26116	32	No	Cream	Dark Brown	Dark Brown
Xenopholis scalaris	MUSM	26118	36	No	Cream	Brown	Brown
Xenopholis scalaris	MUSM	29905	31	No	Cream	Dark Brown	Dark Brown
Xenopholis scalaris	QCAZ	11758		No	Cream
Xenopholis scalaris	MZUESC	14468	29	No	Cream	Dark Brown	Dark Brown
Xenopholis scalaris	MZUESC	8385	28	No	Cream	Brown	Brown
Xenopholis scalaris	MZUESC	8453	28	No	Cream	Brown	Brown
Xenopholis scalaris	MZUESC	13989	33	No	Cream	Brown	Brown
Xenopholis scalaris	MZUESC	12165	34	No	Cream	Brown	Brown
Xenopholis scalaris	MZUESC	9068	32	No	Cream	Dark Brown	Dark Brown
Xenopholis scalaris	MZUESC	13083	37	No	Cream	Brown	Brown
Xenopholis scalaris	MZUESC	13474	36	No	Cream	Dark Brown	Dark Brown
Xenopholis scalaris	MZUESC	17745	33	No	Cream	Dark Brown	Dark Brown
Xenopholis scalaris	MZUESC	17584	34	No	Cream	Dark Brown	Dark Brown
Xenopholis scalaris	MZUESC	13473	32	No	Cream	Dark Brown	Dark Brown
Xenopholis scalaris	MZUESC	10651	34	No	Cream	Dark Brown	Dark Brown
Xenopholis scalaris	MZUESC	8408	33	No	Cream	Brown	Brown
Xenopholis scalaris	MZUESC	2574	36	No	Cream	Light Brown	Light Brown
Xenopholis scalaris	MZUESC	8409	34	No	Cream	Brown	Brown
Xenopholis scalaris	MZUESC	10649	35	No	Cream	Brown	Brown
Xenopholis scalaris	MZUESC	5465	36	No	Cream	Light Brown	Light Brown
Xenopholis scalaris	MZUESC	11444	33	No	Cream	Brown	Brown
Xenopholis scalaris	MZUESC	6818	33	No	Cream	Brown	Brown
Xenopholis scalaris	MZUESC	4698	36	No	Cream	Brown	Brown
Xenopholis scalaris	MZUESC	10652	36	No	Cream	Dark Brown	Dark Brown
Xenopholis scalaris	MZUESC	4538	33	No	Cream	Dark Brown	Dark Brown
Xenopholis undulatus	MZUESC	3604	35	No	Cream	Light Brown	Light Brown
Xenopholis scalaris	IVB	3188	36	No	Cream	Brown	Brown
Xenopholis scalaris	IVB	3522	38	No	Cream	Brown	Brown
Xenopholis scalaris	IVB	3189	34	No	Cream	Light Brown	Light Brown
Xenopholis scalaris	MZUESC	7537	32	No	Cream	Brown	Brown
Xenopholis scalaris	MZUESC	4717	34	No	Cream	Brown	Brown
xenopholis scalaris	MZUESC	5992	36	No	Cream	Dark Brown	Dark Brown
xenopholis scalaris	MZUESC	4764	35	No	Cream	Light Brown	Light Brown
xenopholis scalaris	MZUESC	4933	35	No	Cream	Light Brown	Light Brown
xenopholis scalaris	MZUESC	11445	32	No	Cream	Brown	Brown
xenopholis scalaris	MZUESC	1722	33	No	Cream	Light Brown	Light Brown
xenopholis scalaris	MZUESC	4697	31	No	Cream	Light Brown	Light Brown
xenopholis scalaris	MZUESC	4699	34	No	Cream	Brown	Brown
xenopholis scalaris	MZUESC	531	36	No	Cream	Light Brown	Light Brown
xenopholis scalaris	MZUESC	8981	34	No	Cream	Brown	Brown
xenopholis scalaris	MZUESC	4711	36	No	Cream	Light Brown	Light Brown
xenopholis scalaris	CZGB	556	37	No	Cream	Light Brown	Light Brown
xenopholis scalaris	MZUESC	4855	38	No	Cream	Brown	Brown
xenopholis scalaris	CZGB	875	36	No	Cream	Light Brown	Light Brown
xenopholis scalaris	CZGB	310	33	No	Cream	Brown	Brown
xenopholis scalaris	CZGB	5544	32	No	Cream	Dark Brown	Dark Brown
xenopholis scalaris	CZGB	893	35	No	Cream	Brown	Brown
xenopholis scalaris	CZGB	228	31	No	Cream	Dark Brown	Dark Brown
xenopholis scalaris	CZGB	5611	34	No	Cream	Brown	Brown
xenopholis scalaris	CZGB	176	35	No	Cream	Dark Brown	Dark Brown
xenopholis scalaris	CZGB	885	33	No	Cream	Brown	Brown
xenopholis scalaris	CZGB	8648	32	No	Cream	Brown	Brown
xenopholis scalaris	CZGB	7360	34	No	Cream	Brown	Brown
xenopholis scalaris	CZGB	311	31	No	Cream	Brown	Brown
xenopholis scalaris	MZUESC	13983	36	No	Cream	Dark Brown	Dark Brown
xenopholis scalaris	MZUESC	14034	34	No	Cream	Brown	Brown
xenopholis scalaris	MZUESC	13985	35	No	Cream	Dark Brown	Dark Brown
xenopholis scalaris	MZUESC	13984	33	No	Cream	Dark Brown	Dark Brown
xenopholis scalaris	CZGB	7361	38	No	Cream	Brown	Brown
xenopholis scalaris	CZGB	2163	41	No	Cream	Brown	Brown
xenopholis scalaris	CZGB	2584	34	No	Cream	Brown	Brown
xenopholis scalaris	CZGB	5815	34	No	Cream	Brown	Brown
xenopholis scalaris	CZGB	3323	33	No	Cream	Light Brown	Light Brown
xenopholis scalaris	CZGB	1693	33	No	Cream	Brown	Brown
xenopholis scalaris	CZGB	4778	32	No	Cream	Light Brown	Light Brown
xenopholis scalaris	CZGB	351	34	No	Cream	Brown	Brown
xenopholis scalaris	CZGB	1135	37	No	Cream	Brown	Brown
xenopholis scalaris	CZGB	1107	33	No	Cream	Brown	Brown
xenopholis scalaris	CZGB	1089	36	No	Cream	Dark Brown	Dark Brown
xenopholis scalaris	CZGB	917	32	No	Cream	Brown	Brown
xenopholis scalaris	CZGB	725	36	No	Cream	Light Brown	Light Brown
xenopholis scalaris	CZGB	2956	41	No	Cream	Light Brown	Light Brown
xenopholis scalaris	CZGB	724	30	No	Cream	Brown	Brown
xenopholis scalaris	CZGB	84	32	No	Cream	Dark Brown	Dark Brown
xenopholis scalaris	CZGB	460	38	No	Cream	Brown	Brown
xenopholis scalaris	CZGB	4838	32	No	Cream	Brown	Brown
xenopholis scalaris	CZGB	4557	33	No	Cream	Light Brown	Light Brown
xenopholis scalaris	CZGB	2689	34	No	Cream	Light Brown	Light Brown
xenopholis scalaris	CZGB	202	38	No	Cream	Brown	Brown
xenopholis scalaris	CZGB	4172	31	No	Cream	Light Brown	Light Brown
xenopholis scalaris	CZGB	2474	35	No	Cream	Light Brown	Light Brown
xenopholis scalaris	CZGB	377	33	No	Cream	Brown	Brown
xenopholis scalaris	CZGB	5647	38	No	Cream	Brown	Brown
xenopholis scalaris	CZGB	2585	36	No	Cream	Light Brown	Light Brown
xenopholis scalaris	CZGB	1570	33	No	Cream	Light Brown	Light Brown
Xenopholis scalaris	CZGB	793	32	No	Cream	Brown	Brown
xenopholis werdingorum	ZUEC	1526		No	Cream
xenopholis werdingorum	ZUEC	890		No	Cream
xenopholis scalaris	ZUEC	3874		No	Cream
xenopholis scalaris	ZUEC	3443		No	Cream
Xenopholis undulatus	MZUSP	20493	65	No	Cream	Brown	Brown
Xenopholis undulatus	MZUSP	20484	67	No	Cream	Brown	Brown
Xenopholis undulatus	MZUSP	20494	69	No	Cream	Brown	Brown
Xenopholis undulatus	MZUSP	20485	63	No	Cream	Dark Brown	Dark Brown
Xenopholis undulatus	MZUSP	20487	64	No	Cream	Dark Brown	Dark Brown
Xenopholis undulatus	MZUSP	20489	63	No	Cream	Brown	Brown
Xenopholis undulatus	MZUSP	1499		No	Cream
Xenopholis undulatus	MZUSP	20488	70	No	Cream	Dark Brown	Dark Brown
Xenopholis undulatus	MZUSP	20492	67	No	Cream	Brown	Brown
Xenopholis undulatus	MZUSP	20490	66	No	Cream	Brown	Brown
Xenopholis undulatus	MZUSP	20491	63	No	Cream	Brown	Brown
Xenopholis undulatus	MZUSP	20486	62	No	Cream	Dark Brown	Dark Brown
Xenopholis undulatus	MZUSP	13255	64	No	Cream	Dark Brown	Dark Brown
Xenopholis undulatus	MZUSP	17694	69	No	Cream	Dark Brown	Dark Brown
Xenopholis undulatus	MZUSP	17287	65	No	Cream	Dark Brown	Dark Brown
Xenopholis undulatus	MZUSP	17697	68	No	Cream	Dark Brown	Dark Brown
Xenopholis undulatus	MZUSP	11033	69	No	Cream	Brown	Brown
Xenopholis undulatus	MZUSP	18017	64	No	Cream	Dark Brown	Dark Brown
Xenopholis undulatus	MZUSP	12795	66	No	Cream	Dark Brown	Dark Brown
Xenopholis undulatus	MZUSP	15104	67	No	Cream	Brown	Brown
Xenopholis undulatus	MZUSP	9100	63	No	Cream	Brown	Brown
Xenopholis undulatus	MZUSP	1688	65	No	Cream	Brown	Brown
Xenopholis undulatus	MZUSP	20975	71	No	Cream	Brown	Brown
Xenopholis undulatus	MZUSP	20980	68	No	Cream	Brown	Brown
Xenopholis undulatus	MZUSP	20982	69	No	Cream	Brown	Brown
Xenopholis undulatus	MZUSP	20984	64	No	Cream	Brown	Brown
Xenopholis undulatus	MZUSP	20979	68	No	Cream	Dark Brown	Dark Brown
Xenopholis undulatus	MZUSP	20977	69	No	Cream	Dark Brown	Dark Brown
Xenopholis undulatus	MZUSP	20981	70	No	Cream	Dark Brown	Dark Brown
Xenopholis undulatus	MZUSP	20978	67	No	Cream	Brown	Brown
Xenopholis undulatus	MZUSP	20976	64	No	Cream	Brown	Brown
Xenopholis undulatus	MZUSP	20983	68	No	Cream	Brown	Brown
xenopholis scalaris	MZUSP	21494	29	No	Cream	Brown	Brown
xenopholis scalaris	MZUSP	19946	38	No	Cream	Brown	Brown
xenopholis scalaris	MZUSP	18562	36	No	Cream	Brown	Brown
xenopholis scalaris	MZUSP	21955	32	No	Cream	Brown	Brown
xenopholis scalaris	MZUSP	21954	29	No	Cream	Brown	Brown
xenopholis scalaris	IBSP	69145	34	No	Cream	Light Brown	Light Brown
Xenopholis scalaris	IBSP	81403		No	Cream
Xenopholis scalaris	IBSP	88304		No	Cream
Xenopholis undulatus	IBSP	89418		No	Cream
xenopholis scalaris	MZUSP	21662	30	No	Cream	Brown	Brown
xenopholis scalaris	MZUSP	21661	28	No	Cream	Brown	Brown
xenopholis scalaris	MZUSP	1890	36	No	Cream	Light Brown	Light Brown
xenopholis scalaris	MZUSP	11195	35	No	Cream	Brown	Brown
xenopholis scalaris	MZUSP	11180	33	No	Cream	Brown	Brown
xenopholis scalaris	MZUSP	11181	29	No	Cream	Brown	Brown
xenopholis scalaris	MZUSP	20078	34	No	Cream	Dark Brown	Dark Brown
xenopholis scalaris	MZUSP	11427	28	No	Cream	Brown	Brown
xenopholis scalaris	MZUSP	10531	33	No	Cream	Brown	Brown
xenopholis scalaris	MZUSP	5892	29	No	Cream	Brown	Brown
xenopholis scalaris	MZUSP	8503	32	No	Cream	Brown	Brown
xenopholis scalaris	MZUSP	20647	37	No	Cream	Dark Brown	Dark Brown
xenopholis scalaris	MZUSP	19616	30	No	Cream	Brown	Brown
xenopholis scalaris	MZUSP	21594	31	No	Cream	Light Brown	Light Brown
xenopholis scalaris	MZUSP	20648	36	No	Cream	Brown	Brown
Xenopholis scalaris	MZUSP	9622	31	No	Cream	Light Brown	Light Brown
Xenopholis scalaris	MZUSP	8498	30	No	Cream	Brown	Brown
Xenopholis scalaris	MZUSP	4409	36	No	Cream	Light Brown	Light Brown
Xenopholis scalaris	MZUSP	11326	34	No	Cream	Brown	Brown
Xenopholis scalaris	MZUSP	15858	33	No	Cream	Brown	Brown
Xenopholis scalaris	MZUSP	15857	36	No	Cream	Brown	Brown
Xenopholis scalaris	MZUSP	17983	39	No	Cream	Dark Brown	Dark Brown
Xenopholis scalaris	MZUSP	17982	34	No	Cream	Brown	Brown
Xenopholis scalaris	MZUSP	21713	29	No	Cream	Light Brown	Light Brown
Xenopholis scalaris	MZUSP	21714	32	No	Cream	Light Brown	Light Brown
Xenopholis scalaris	MZUSP	21711	31	No	Cream	Brown	Brown
Xenopholis scalaris	MZUSP	21712	24	No	Cream	Brown	Brown
Xenopholis scalaris	MZUSP	21715	29	No	Cream	Dark Brown	Dark Brown
Xenopholis scalaris	MZUSP	20865	34	No	Cream	Light Brown	Light Brown
Xenopholis scalaris	MZUSP	8713	32	No	Cream	Brown	Brown
Xenopholis scalaris	MZUSP	20481	34	No	Cream	Dark Brown	Dark Brown
Xenopholis scalaris	MZUSP	21106	31	No	Cream	Dark Brown	Dark Brown
Xenopholis scalaris	MZUSP	20482	33	No	Cream	Brown	Brown
Xenopholis scalaris	MZUSP	18105	35	No	Cream	Dark Brown	Dark Brown
Xenopholis scalaris	MZUSP	20844	34	No	Cream	Brown	Brown
Xenopholis scalaris	MZUSP	21479	36	No	Cream	Brown	Brown
Xenopholis scalaris	MZUSP	19752	32	No	Cream	Brown	Brown
Xenopholis scalaris	MZUSP	19448	34	No	Cream	Brown	Brown
Xenopholis scalaris	MZUSP	19449	39	No	Cream	Light Brown	Light Brown
Xenopholis scalaris	MZUSP	21466	30	No	Cream	Light Brown	Light Brown
Xenopholis scalaris	MZUSP	21467	29	No	Cream	Brown	Brown
Xenopholis scalaris	MZUSP	22338	40	No	Cream	Brown	Brown
Xenopholis scalaris	MZUSP	22339	29	No	Cream	Light Brown	Light Brown
Xenopholis scalaris	MZUSP	20678	40	No	Cream	Dark Brown	Dark Brown
Xenopholis scalaris	MZUSP	20677	35	No	Cream	Brown	Brown
Xenopholis scalaris	MZUSP	20845	32	No	Cream	Dark Brown	Dark Brown
Xenopholis scalaris	MZUSP	20846	36	No	Cream	Brown	Brown
Xenopholis scalaris	MZUSP	19445	32	No	Cream	Brown	Brown
Xenopholis scalaris	MZUSP	19446	30	No	Cream	Brown	Brown
Xenopholis scalaris	MZUSP	19447	32	No	Cream	Dark Brown	Dark Brown
Xenopholis scalaris	MZUSP	19694	33	No	Cream	Brown	Brown
Xenopholis scalaris	MZUSP	19693	39	No	Cream	Brown	Brown
Xenopholis scalaris	MZUSP	19692	32	No	Cream	Light Brown	Light Brown
Xenopholis scalaris	MZUSP	20873	30	No	Cream	Light Brown	Light Brown
Xenopholis scalaris	MZUSP	20874	27	No	Cream	Brown	Brown
Xenopholis scalaris	MZUSP	20872	32	No	Cream	Brown	Brown
Xenopholis scalaris	MZUSP	18597	38	No	Cream	Dark Brown	Dark Brown
Xenopholis scalaris	MZUSP	18598	36	No	Cream	Brown	Brown
Xenopholis scalaris	MZUSP	18596	38	No	Cream	Brown	Brown
Xenopholis scalaris	MZUSP	18917	32	No	Cream	Brown	Brown
Xenopholis scalaris	MZUSP	18915	30	No	Cream	Brown	Brown
Xenopholis scalaris	MZUSP	18916	33	No	Cream	Brown	Brown
Xenopholis scalaris	UFAC	79	30	No	Cream	Light Brown	Light Brown
Xenopholis scalaris	UFAC	62	30	No	Cream	Brown	Brown
Xenopholis scalaris	UFAC	251	33	No	Cream	Brown	Brown
Xenopholis scalaris	UFAC	593	31	No	Cream	Dark Brown	Dark Brown
Xenopholis scalaris	UFAC	80	29	No	Cream	Brown	Brown
Xenopholis scalaris	UFAC	199	32	No	Cream	Brown	Brown
