# Supplementary material for: Taxonomic revision of the genus Xenopholis Peters, 1869 (Serpentes: Dipsadidae): Integrating morphology with ecological niche
Source: PLoS One. 2020 Dec 11;15(12):e0243210. doi: 10.1371/journal.pone.0243210 (PMC7732082; doi:10.1371/journal.pone.0243210)
Supplement: S2 Data — (XLSX) [file pone.0243210.s008.xlsx]

## Sheet: X. scalaris
Identification	Collection	Number	Latitude	Longitude	Locality
X. scalaris	funed-serp	1989	-6.43111	-50.0675	Brasil-PA, canaã dos carajas
X. scalaris	urca	3609	-8.24639	-35.0175	Brasil-PE, Reserva Ecológica de Gurjaú, Cabo de Santo Agostinho
X. scalaris	urca	5099	-8.69409	-35.8562	Brasil-PE, RPPN Pedra D’Antas, Lagoa dos Gatos
X. scalaris	urca	6211	-8.72911	-35.7944	Brasil-PE, RPPN Frei Caneca, Jaqueira
X. scalaris	ufv	1817	-10.1036	-59.6947	Brasil-MT, aripuana
X. scalaris	mcn-puc-mg	4401	-14.8075	-39.2961	Brasil-BA, itabuna
X. scalaris	mcn-puc-mg	5739	-12.5792	-60.8961	Brasil-RO, chupinguaia
X. scalaris	mcn-puc-mg	5318	-13.1925	-59.7803	Brasil-MT, comodoro
X. scalaris	mnrj	17070	-8.28111	-35.0786	Brasil- PE, cabo de santo agostinho
X. scalaris	mnrj	26158	-8.90028	-67.8906	Brasil-AM, reserva extrativista ararixi, boca do acre
X. scalaris	mnrj	23804	-19.4024	-40.0684	Brasil- ES, povoado de linhares
X. scalaris	mbml	1813	-12.6391	-38.8852	Brasil-BA, cachoeira, estrada pioneira
X. scalaris	ufmg	1426	-5.39772	-49.1535	Brasil-PA, marabá
X. scalaris	ufmg	1736	-14.7889	-39.0494	Brasil-BA, ilheus
X. scalaris	ufmg	2154	-3.66977	-59.1443	Brasil-AM, autazes
X. scalaris	musm	3243	-12.2569	-69.3692	Cusco Amazónico, Madre de Dios, Peru
X. scalaris	musm	3311	-9.58472	-73.2786	Peru- Ucayali, Rio Sinesha,
X. scalaris	musm	3330	-9.91361	-76.2581	Peru- Huánuco, Dantas
X. scalaris	musm	20067	-9.40984	-77.4454	Peru- Bolognesi, Pasco
X. scalaris	musm	22341	-2.3627	-72.9237	Peru- Maynas, Loreto
X. scalaris	musm	23227	-11.5831	-72.9497	Peru- cusco, camisea
X. scalaris	musm	24350	-12.0419	-71.7236	Peru -Rio de los Amigos, Manu, Madre de Dios
X. scalaris	musm	24425	-11.5131	-70.7461	Peru-Tambopata, Madre de Dios
X. scalaris	musm	26116	-12.7519	-72.6186	Peru- Echarate,Pozo Cashiriari
X. scalaris	musm	26118	-12.3238	-72.975	Peru-cusco, la convención
X. scalaris	mpeg	5447	-1.74783	-47.0516	Brasil-PA, capitão poço, paraquequara
X. scalaris	mpeg	15431	-1.38194	-48.3742	Brasil-PA, ananindeua, lagoa azul
X. scalaris	mpeg	16343	-4.87799	-66.6923	Brasil-AM, carauari, Rio Juruá. Acampamento da PETROBRAS, alto Rio Juruá.
X. scalaris	mpeg	17401	-1.91861	-59.4719	Brasil-AM, presidente figueiredo, Balbina. Área de inundação da UHE. Margem direita do rio Uatumã.
X. scalaris	mpeg	17815	-8.75	-63.4578	Brasil-RO, porto velho, Margem direita do Rio Jamarí. Área de inundação da UHE Samuel.
X. scalaris	mpeg	19069	-3.14917	-54.8417	Brasil-PA, santarém, Agropecuária Treviso Ltda, aprox. 101km S e 18km E de Santarém.
X. scalaris	mpeg	19568	-10.8408	-64.7714	Brasil-RO, guajará-mirim, Reserva Biológica. Rio Ouro Preto.
X. scalaris	mpeg	19677	-1.64	-52.375	Brasil-AP, serra do navio, Projeto Amaparí.
X. scalaris	mpeg	19993	-1.76748	-50.6733	Brasil-PA, melgaço, ECFP/MPEG. Fl. Nac. de Caxiuanã. Rio Curuá.
X. scalaris	mpeg	20341	-8.07444	-65.4286	Brasil-AM, rio ituxi
X. scalaris	mpeg	20963	-5.76612	-61.3131	Brasil-AM, manicoré, Fazenda Passo Formoso. Região do Rio Marmelos
X. scalaris	mpeg	21464	-0.855633	-52.518	Brasil-PA, almeirim, monte dourado, pacanari
X. scalaris	mpeg	22272	-4.10878	-63.1468	Brasil-AM, coari, porto urucu
X. scalaris	mpeg	22367	-3.13028	-51.7761	Brasil-PA, anapú, UHE de belo monte
X. scalaris	mpeg	22503	-2.23733	-56.0489	Brasil-PA, juruti, barroso
X. scalaris	mpeg	22723	-1.93111	-51.6664	Brasil-PA, portel, FLONA Caxiuanã. Plote PPBIO
X. scalaris	mpeg	23464	-1.39139	-48.3532	Brasil-PA, ESEC, terra do meio
X. scalaris	mpeg	23602	-1.20384	-48.2814	Brasil-PA, santa bárbara
X. scalaris	mpeg	23826	-3.34032	-57.6584	Brasil-AM, maués, São Tomé. Igarapé Tabacal. Rio Paraconi
X. scalaris	mpeg	24614	-4.25622	-56.2741	Brasil-PA, itaituba, parque nacional da amazônia
X. scalaris	mpeg	25747	-3.83951	-55.6082	Brasil-PA, aveiro, Próximo à Brasília Legal
X. scalaris	mpeg	26718	-6.06222	-50.06	Brasil-PA, parauapebas, Flona Carajás
X. scalaris	Qcaz	11758	-1.24134	-77.6814	Ecuador, Provincia Pastaza, Cantón Arajuno
X. scalaris	muzuesc	13474	-14.7053	-39.6372	Brasil- BA, Almadina
X. scalaris	ivb	3188	-23.0067	-44.3181	Brasil- RJ, Angra dos Reis
X. scalaris	muzusp	11195	-9.54361	-57.4492	Brasil-MT, Apiacás
X. scalaris	muzuesc	531	-14.8097	-39.4714	Brasil- BA, Barro preto
X. scalaris	muzusp	21713	-3.20333	-52.2064	Brasil- PA, Belo monte Altamira
X. scalaris	ibsp	88304	-2.63639	-54.9372	Brasil- PA, Belterra
X. scalaris	ibsp	81403	-23.8544	-46.1386	Brasil- SP, Beltiorga
X. scalaris	muzusp	5892	-4.38778	-59.5939	Brasil- AM, borba
X. scalaris	muzuesc	8453	-15.4192	-39.4958	Brasil- BA, Camacã
X. scalaris	muzuesc	5465	-13.9447	-39.1039	Brasil- BA, camamu
X. scalaris	czgb	1107	-15.675	-38.9472	Brasil- BA, Canavieiras
X. scalaris	UFAC	79	-7.63111	-72.67	Brasil-AC, cruzeiro do sul
X. scalaris	muzuesc	4538	-14.1642	-39.3736	Brasil- BA, ibirapitanga
X. scalaris	muzusp	4409	-7.50611	-63.0208	Brasil- Am, Igarapé belém
X. scalaris	muzuesc	4933	-14.2775	-38.9967	Brasil- BA, itacare
X. scalaris	czgb	885	-14.6781	-39.375	Brasil- BA, itajuípe
X. scalaris	czgb	5611	-13.7322	-39.1492	Brasil- BA, ituberá
X. scalaris	muzusp	11326	-10.3181	-58.3589	Brasil, BA, juruena
X. scalaris	muzuesc	12165	-15.1914	-39495278	Brasil- BA, Jussari
X. scalaris	muzusp	21494	-9.44389	-61.9814	Brasil- RO, Machadinho d'oeste
X. scalaris	ivb	3522	-22.6528	-43.0406	Brasil-RJ, magé
X. scalaris	ufac	593	-8.83889	-69.2597	Brasil- AC, manoel urbano
X. scalaris	muzusp	8503	-10.8853	-61.9517	Brasil-RO, Nova colina, ji-paraná
X. scalaris	zuec	3443	-9.66472	-56.4767	Brasil-MT, paranaita
X. scalaris	muzuesc	8981	-15.4642	-39.6511	Brasil- BA, Pau Brasil
X. scalaris	muzusp	19616	-1.74833	-52.2383	Brasil- PA, porto de moz
X. scalaris	mpeg	25667	-8.76194	-63.9039	Brasil- RO, porto velho
X. scalaris	ufac	251	-9.97472	-67.81	Brasil-AC, Rio Branco
X. scalaris	muzusp	1890	-23.895	-46.4253	Brasil-SP, varjão do guaratuba (rio pereque)
X. scalaris	muzusp	8498	-10.653	-62.5861	Brasil-RO, santa cruz da serra
X. scalaris	muzuesc	6818	-15.2933	-39.0753	Brasil-BA, Uná
X. scalaris	muzuesc	8408	-14.5931	-39.2844	Brasil-BA, uruçuca

## Sheet: type locality x. scalaris
Locality	State	Latitude	Longitude
Canavieiras	Bahia	15º 40' 30" S	38º 56' 50" W
Mata de são joao	Bahia	12º 31' 49" S	38º 17' 57" W

## Sheet: X. undulatus
Identification	Collection	Number	Latitude	Longitude	Locality
X. undulatus	funed-serp	194	-20.3278	-43.9847	Brasil-MG, moeda
X. undulatus	funed-serp	585	-20.6964	-44.8272	Brasil-MG, oliveira
X. undulatus	funed-serp	746	-19.1525	-47.6747	Brasil-MG, nova ponte
X. undulatus	funed-serp	1180	-18.6356	-48.1833	Brasil-MG, miranda/araguari
X. undulatus	funed-serp	1459	-21.2453	-44.9997	Brasil-MG, lavras
X. undulatus	funed-serp	1948	-18.9186	-48.2772	Brasil-MG, uberlandia
X. undulatus	funed-serp	3124	-18.5369	-43.3922	Brasil-MG, serro
X. undulatus	ufv	1903	-16.2733	-45.9656	Brasil-MG, riachinho
X. undulatus	ufv	2251	-19.6714	-49.0978	Brasil-MG, comendador gomes
X. undulatus	mcn-puc-mg	1008	-16.21	-47.3231	Brasil-MG, UHE queimado
X. undulatus	mcn-puc-mg	255	-19.9547	-43.9072	Brasil-MG, belo horizonte, parque das mangabeiras
X. undulatus	mcn-puc-mg	3827	-18.9342	-46.9844	Brasil-MG, patrocionio
X. undulatus	mnrj	17232	-19.2461	-46.3111	Brasil-MG, rio parnaiba
X. undulatus	mnrj	22153	-21.6814	-45.9169	Brasil-MG, Machado
X. undulatus	mnrj	20626	-8.05722	-45.3133	Brasil-PI, ribeiro gonçalves
X. undulatus	mnrj	26327	-7.51917	-46.0492	Brasil-MA, balsas
X. undulatus	puc-rs	8249	-13.8164	-48.3175	Brasil-GO, minaçu, UHE serra da mesa
X. undulatus	puc-rs	8618	-17.9894	-48.5319	Brasil-GO, caldas novas, UHE corumbá
X. undulatus	ufmg	1727	-19.8898	-44.4325	Brasil-MG, campus florestal UFV
X. undulatus	ufmt	2106	-16.5744	-56.7392	Brasil-MT, poconé
X. undulatus	ufmt	11461	-14.3639	-53.1409	Brasil-MT, campinápolis
X. undulatus	mpeg	16948	-6.08506	-50.0998	Brasil-PA, marabá, Carajás. Serra Norte. Área do N1. Coletado dentro da oficina mecânica.
X. undulatus	mpeg	16557	-6.34667	-47.3747	Brasil-MA, porto franco, Fazenda Perseverança. Rodovia BR-010, 12km de Porto Franco. Entre Porto Franco e Buriti.
X. undulatus	mpeg	20526	-3.19083	-43.388	Brasil-Ma, urbano santos, fazenda santo amaro
X. undulatus	muzusp	9100	-6.96333	-35.6917	Brasil- PB, Areia
X. undulatus	puc-mg	1483	-14.9708	-48.9158	Brasil- GO, Barro alto
X. undulatus	muzusp	17287	-9.78194	-36.3508	Brasil- AL, Campo alegre
X. undulatus	muzusp	12795	-13.3983	-46.3183	Brasil- GO, São Domingos, caverna passa três
X. undulatus	muzusp	17694	-16.2525	-47.9503	Brasil- GO, corumbá, UHE luiziânia
X. undulatus	muzusp	18017	-22.2119	-45.2642	Brasil- MG, Cristina
X. undulatus	muzusp	1688	-16.6786	-49.2539	Brasil- GO, Goiânia
X. undulatus	puc-mg	777	-21.3169	-44.8711	Brasil- MG, itumirim
X. undulatus	mzusp	1499	-20.3778	-43.4161	Brasil- MG, mariana
X. undulatus	mnrj	18728	-19.1936	-46.2472	Brasil- MG, Mun. Rio paranaiba
X. undulatus	muzuesc	3604	-16.0028	-39946944	Brasil- MG, Salto da Divisa
X. undulatus	muzusp	20493	-14.4739	-48.4597	Brasil- GO, Serra da mesa, niquelândia
X. undulatus	muzusp	13255	-9.56722	-48.3917	Brasil- TO, Miracema do tocantins

## Sheet: type locality x. undulatus
Locality	State	Latitude	Longitude
Lagoa Santa	Minas Gerais	19º 37' 38" S	43º 53' 23" W

## Sheet: X. werdingorum
Identification	Collection	Number	Latitude	Longitude	Locality
X. werdingorum	ufmt	1193	-17.8313	-57.5533	Brasil-MS- corumbá, rppn acurizal
X. werdingorum	ufmt	665	-14.8712	-55.7856	Brasil-MT, chapada dos guimarães
X. werdingorum	ufmt	12051	-16.4864	-55.4861	Brasil-MT, santo antonio de leverger
X. werdingorum	ufmt	11902	-15.1358	-59.9803	Brasil-MT, vila bela da santissima trindade
X. werdingorum	ufmt	11538	-15.8842	-55.1061	Brasil-MT, jaciara
X. werdingorum	ufmt	10442	-15.258	-59.3525	Brasil-MT, pontes e lacerda

## Sheet: loc. tipo x. werdingorum
Locality	State	Latitude	Longitude
Santa Cruz de la Sierra	Bolivia	17° 48′ 53″ S	63° 9′ 22″ O
