# Supplementary material for: Taxonomic revision of the genus Xenopholis Peters, 1869 (Serpentes: Dipsadidae): Integrating morphology with ecological niche
Source: PLoS One. 2020 Dec 11;15(12):e0243210. doi: 10.1371/journal.pone.0243210 (PMC7732082; doi:10.1371/journal.pone.0243210)
Supplement: S3 Data — (XLSX) [file pone.0243210.s009.xlsx]

## Sheet: x. scalaris
Latitude	Longitude	Name
08°39'31"S	35°53'59"W	URCA 5099
08°43'36"S	35°47'36"W	URCA 6210
22°39'10"S	43°02'26"W	IVB 3522
09°39'53"S	56°28'36"W	ZUEC 3443
14°47'20"S	39°02'58"W	CZGB 793
15°40'30"S	38°56'50"W	CZGB 1089
13°43'56"S	39°08'57"W	CZGB 8648
14°42'19"S	39°38'14"W	CZGB 13474
10°39'7.29"S	62°35'12.30"W	MUZUSP 8498
10°53'07"S	61°57'06"W	MUZUSP 8503
08°45'43"S	63°54'14"W	MUZUSP 8713
10°19'05"S	58°21'32"W	MUZUSP 11326
03°48'19"S	75°3'41"W	CORBIDI 1512
05°9'11"S	72°52'56"W	CORBIDI 2447
07°01'23"S	76°07'59"W	CORBIDI 9222
13°6'3"S	70°22'4"W	CORBIDI 15156
2°26'49"S	72°40'6"W	CORBIDI 17429

## Sheet: x. undulatus
Latitude	Longitude	Name
22°12'43"S	45°15'51"W	MUZUSP 15104
18°38'50"S	48°11'14"W	FUNED 2180

## Sheet: X. werdingorum
Latitude	Longitude	Name
19°00'33"S	57°39'12"W	UFMT 1193
15°13'34"S	59°20'07"W	UFMT 10442
15°51'56"S	56°04'36"W	UFMT 12051
